# Supplementary material for: Diethyl [(3-cyano-1-phenyl­sulfonyl-1H-indol-2-yl)meth­yl]phospho­nate
Source: Acta Crystallogr Sect E Struct Rep Online. 2011 Mar 9;67(Pt 4):o818–9. doi: 10.1107/S1600536811008038 (PMC3100058; doi:10.1107/S1600536811008038)
Supplement: Supplementary file 1 [file e-67-0o818-sup1.cif]

##############################################################################
###                                                                        ###
###        Electronic paper (Acta Crystallographica Section E)             ###
###                                                                        ###
##############################################################################
#                                                                            #
# This CIF contains the data in a paper accepted for publication in Acta     #
# Crystallographica Section E. It conforms to the requirements of Notes      #
# for Authors for Section E, and has been peer reviewed under the auspices   #
# of the IUCr Commission on Journals.                                        #
#                                                                            #
# Full details of the Crystallographic Information File format               #
# are given in the paper "The Crystallographic Information File (CIF):       #
# a New Standard Archive File for Crystallography" by S. R. Hall, F. H.      #
# Allen and I. D. Brown [Acta Cryst. (1991), A47, 655-685].                  #
#                                                                            #
# The current version of the core CIF dictionary is obtainable from          #
# ftp://ftp.iucr.org/pub/cif_core.dic. The current version number is 2.4.    #
#                                                                            #
# Software is freely available for graphical display of the structure(s) in  #
# this CIF.  For information consult the CIF home page http://www.iucr.org/  #
# cif/home.html                                                              #
#                                                                            #
# This file may be used for bona fide research purposes within the           #
# scientific community so long as proper attribution is given to the journal # 
# article from which it was obtained.                                        #
#                                                                            #
##############################################################################
                                             
data_global
_audit_creation_method     SHELXL-97
_journal_date_recd_electronic     2011-02-23
_journal_date_accepted     2011-03-03
_journal_name_full     'Acta Crystallographica, Section E'
_journal_year     2011
_journal_volume     67
_journal_issue      4
_journal_page_first     o818
_journal_page_last     o819
_journal_paper_category     QO
_journal_coeditor_code     PV2393
_publ_contact_author_name     'K. Sethusankar'
_publ_contact_author_address
;
   Department of Physics
   RKM Vivekananda College (Autonomous)
   Chennai 600 004
   India
;
_publ_contact_author_email     'ksethusankar@yahoo.co.in'
_publ_contact_author_fax     '044 091 2499 3057'
_publ_contact_author_phone     '044 091 24484170'
_publ_section_title
;
Diethyl [(3-cyano-1-phenylsulfonyl-1<i>H</i>-indol-2-yl)methyl]phosphonate
;
loop_
    _publ_author_name
    _publ_author_address
    'S. Karthikeyan'
;
Department of Physics
RKM Vivekananda College (Autonomous)
Chennai 600 004
India
;
    'K. Sethusankar'
;
Department of Physics
RKM Vivekananda College (Autonomous)
Chennai 600 004
India
;
    'Ganesan Gobi Rajeshwaran'
;
Department of Organic Chemistry
University of Madras
Maraimalai Campus
Chennai 600 025
India
;
    'Arasambattu K. Mohanakrishnan'
;
Department of Organic Chemistry
University of Madras
Maraimalai Campus
Chennai 600 025
India
;
    'D. Velmurugan'
;
Centre of Advanced Study in Crystallography and Biophysics
University of Madras
Maraimalai Campus
Chennai 600 025
India
;
data_I
_audit_creation_method     SHELXL-97
_chemical_name_systematic
;
Diethyl [(3-cyano-1-phenylsulfonyl-1<i>H</i>-indol-2-yl)methyl]phosphonate
;
_chemical_name_common     ?
_chemical_formula_moiety     'C20 H21 N2 O5 P S'
_chemical_formula_sum     'C20 H21 N2 O5 P S'
_chemical_formula_iupac     'C20 H21 N2 O5 P S'
_chemical_formula_weight     432.42
_chemical_melting_point     ?
_symmetry_cell_setting     triclinic
_symmetry_space_group_name_H-M     'P -1'
_symmetry_space_group_name_Hall     '-P 1'
loop_
    _symmetry_equiv_pos_as_xyz
    'x, y, z'
    '-x, -y, -z'
_cell_length_a     9.198(5)
_cell_length_b     11.229(5)
_cell_length_c     11.992(5)
_cell_angle_alpha     65.569(5)
_cell_angle_beta     72.950(5)
_cell_angle_gamma     72.204(5)
_cell_volume     1053.7(9)
_cell_formula_units_Z     2
_cell_measurement_reflns_used     5172
_cell_measurement_theta_min     0.997
_cell_measurement_theta_max     28.22
_cell_measurement_temperature     293(2)
_exptl_crystal_description     Block
_exptl_crystal_colour     Colourless
_exptl_crystal_size_max     0.23
_exptl_crystal_size_mid     0.20
_exptl_crystal_size_min     0.20
_exptl_crystal_density_diffrn     1.363
_exptl_crystal_density_meas     ?
_exptl_crystal_density_method     'not measured'
_exptl_crystal_F_000     452
_exptl_absorpt_coefficient_mu     0.263
_exptl_absorpt_correction_type     none
_exptl_absorpt_process_details     ?
_exptl_absorpt_correction_T_min     ?
_exptl_absorpt_correction_T_max     ?
_exptl_special_details
;
;
_diffrn_ambient_temperature     293(2)
_diffrn_radiation_type     MoK\a
_diffrn_radiation_wavelength     0.71073
_diffrn_radiation_source     'fine-focus sealed tube'
_diffrn_radiation_monochromator     graphite
_diffrn_measurement_device_type     'Bruker SMART APEXII area-detector'
_diffrn_measurement_method     \w
_diffrn_detector_area_resol_mean     ?
_diffrn_reflns_number     19331
_diffrn_reflns_av_R_equivalents     0.0250
_diffrn_reflns_av_sigmaI/netI     0.0191
_diffrn_reflns_theta_min     1.90
_diffrn_reflns_theta_max     28.22
_diffrn_reflns_theta_full     28.22
_diffrn_measured_fraction_theta_max     0.997
_diffrn_measured_fraction_theta_full     0.997
_diffrn_reflns_limit_h_min     -12
_diffrn_reflns_limit_h_max     12
_diffrn_reflns_limit_k_min     -14
_diffrn_reflns_limit_k_max     14
_diffrn_reflns_limit_l_min     -15
_diffrn_reflns_limit_l_max     15
_diffrn_standards_number     0
_diffrn_standards_interval_count     ?
_diffrn_standards_interval_time     ?
_diffrn_standards_decay_%     ?
_refine_special_details
;
Refinement of <i>F</i>^2^ against ALL reflections. The weighted <i>R</i>-factor
<i>wR</i> and goodness of fit <i>S</i> are based on <i>F</i>^2^, conventional
<i>R</i>-factors <i>R</i> are based on <i>F</i>, with <i>F</i> set to zero for
negative <i>F</i>^2^. The threshold expression of <i>F</i>^2^ >
\s(<i>F</i>^2^) is used only for calculating <i>R</i>-factors(gt) <i>etc</i>.
and is not relevant to the choice of reflections for refinement.
<i>R</i>-factors based on <i>F</i>^2^ are statistically about twice as large
as those based on <i>F</i>, and <i>R</i>- factors based on ALL data will be
even larger.
;
_reflns_number_total     5172
_reflns_number_gt     4201
_reflns_threshold_expression     I>2\s(I)
_refine_ls_structure_factor_coef     Fsqd
_refine_ls_matrix_type     full
_refine_ls_R_factor_all     0.0523
_refine_ls_R_factor_gt     0.0421
_refine_ls_wR_factor_gt     0.1154
_refine_ls_wR_factor_ref     0.1258
_refine_ls_goodness_of_fit_ref     1.020
_refine_ls_restrained_S_all     1.027
_refine_ls_number_reflns     5172
_refine_ls_number_parameters     284
_refine_ls_number_restraints     10
_refine_ls_hydrogen_treatment     constr
_refine_ls_weighting_scheme     calc
_refine_ls_weighting_details
         'calc w=1/[\s^2^(Fo^2^)+(0.0647P)^2^+0.2952P] where P=(Fo^2^+2Fc^2^)/3'
_atom_sites_solution_hydrogens     geom
_atom_sites_solution_primary     direct
_atom_sites_solution_secondary     difmap
_refine_ls_shift/su_max     0.000
_refine_ls_shift/su_mean     0.000
_refine_diff_density_max     0.276
_refine_diff_density_min     -0.332
_refine_ls_extinction_method     none
_refine_ls_extinction_coef     ?
loop_
    _atom_type_symbol
    _atom_type_description
    _atom_type_scat_dispersion_real
    _atom_type_scat_dispersion_imag
    _atom_type_scat_source
    'C' 'C' 0.0033 0.0016
                         'International Tables Vol C Tables 4.2.6.8 and 6.1.1.4'
    'H' 'H' 0.0000 0.0000
                         'International Tables Vol C Tables 4.2.6.8 and 6.1.1.4'
    'N' 'N' 0.0061 0.0033
                         'International Tables Vol C Tables 4.2.6.8 and 6.1.1.4'
    'O' 'O' 0.0106 0.0060
                         'International Tables Vol C Tables 4.2.6.8 and 6.1.1.4'
    'P' 'P' 0.1023 0.0942
                         'International Tables Vol C Tables 4.2.6.8 and 6.1.1.4'
    'S' 'S' 0.1246 0.1234
                         'International Tables Vol C Tables 4.2.6.8 and 6.1.1.4'
_computing_data_collection     'APEX2 (Bruker, 2004)'
_computing_cell_refinement     'SAINT (Bruker, 2004)'
_computing_data_reduction     'SAINT (Bruker, 2004)'
_computing_structure_solution     'SHELXS97 (Sheldrick, 2008)'
_computing_structure_refinement     'SHELXL97 (Sheldrick, 2008)'
_computing_molecular_graphics     'ORTEP-3 (Farrugia, 1997)'
_computing_publication_material
                            'SHELXL97 (Sheldrick, 2008) and PLATON (Spek, 2009)'
loop_
    _atom_site_type_symbol
    _atom_site_label
    _atom_site_fract_x
    _atom_site_fract_y
    _atom_site_fract_z
    _atom_site_U_iso_or_equiv
    _atom_site_adp_type
    _atom_site_calc_flag
    _atom_site_refinement_flags
    _atom_site_occupancy
    _atom_site_disorder_assembly
    _atom_site_disorder_group
    C C1 0.29990(18) 0.07457(15) 0.89632(14) 0.0423(3) Uani d . 1 . .
    C C2 0.1831(2) 0.03001(18) 0.99695(17) 0.0517(4) Uani d . 1 . .
    H H2 0.0877 0.0869 1.0109 0.062 Uiso calc R 1 . .
    C C3 0.2138(2) -0.10164(19) 1.07533(18) 0.0581(4) Uani d . 1 . .
    H H3 0.1379 -0.1337 1.1438 0.070 Uiso calc R 1 . .
    C C4 0.3557(2) -0.18786(19) 1.05461(19) 0.0600(5) Uani d . 1 . .
    H H4 0.3727 -0.2763 1.1089 0.072 Uiso calc R 1 . .
    C C5 0.4706(2) -0.14371(18) 0.95485(18) 0.0556(4) Uani d . 1 . .
    H H5 0.5651 -0.2015 0.9406 0.067 Uiso calc R 1 . .
    C C6 0.44273(18) -0.01035(16) 0.87526(15) 0.0446(3) Uani d . 1 . .
    C C7 0.53430(19) 0.06663(18) 0.76474(16) 0.0483(4) Uani d . 1 . .
    C C8 0.45078(19) 0.19408(17) 0.72042(15) 0.0460(3) Uani d . 1 . .
    C C9 0.19475(17) 0.38218(15) 0.91760(14) 0.0411(3) Uani d . 1 . .
    C C10 0.29566(19) 0.46655(16) 0.88290(16) 0.0475(4) Uani d . 1 . .
    H H10 0.3488 0.4974 0.8010 0.057 Uiso calc R 1 . .
    C C11 0.3155(2) 0.50389(19) 0.97293(19) 0.0570(4) Uani d . 1 . .
    H H11 0.3817 0.5614 0.9512 0.068 Uiso calc R 1 . .
    C C12 0.2382(2) 0.4566(2) 1.09435(19) 0.0602(5) Uani d . 1 . .
    H H12 0.2535 0.4816 1.1543 0.072 Uiso calc R 1 . .
    C C13 0.1383(2) 0.3728(2) 1.12775(17) 0.0588(4) Uani d . 1 . .
    H H13 0.0868 0.3410 1.2101 0.071 Uiso calc R 1 . .
    C C14 0.11430(19) 0.33556(17) 1.03911(16) 0.0497(4) Uani d . 1 . .
    H H14 0.0454 0.2803 1.0607 0.060 Uiso calc R 1 . .
    C C15 0.4982(2) 0.30307(19) 0.60283(17) 0.0569(4) Uani d . 1 . .
    H H15A 0.6102 0.2928 0.5868 0.068 Uiso calc R 1 . .
    H H15B 0.4507 0.3885 0.6136 0.068 Uiso calc R 1 . .
    C C16 0.6889(2) 0.0160(2) 0.7105(2) 0.0619(5) Uani d . 1 . .
    N N1 0.30429(16) 0.20145(13) 0.79986(12) 0.0447(3) Uani d . 1 . .
    N N2 0.8120(2) -0.0289(2) 0.6719(2) 0.0908(6) Uani d . 1 . .
    O O1 0.02186(14) 0.29595(14) 0.84344(14) 0.0623(3) Uani d . 1 . .
    O O2 0.19567(18) 0.44146(13) 0.68448(12) 0.0643(4) Uani d . 1 . .
    O O3 0.5622(2) 0.17770(18) 0.44876(15) 0.0926(6) Uani d D 1 . .
    O O4 0.2857(2) 0.26002(16) 0.52126(14) 0.0762(4) Uani d D 1 . .
    O O5 0.4461(2) 0.42928(16) 0.36258(14) 0.0822(5) Uani d . 1 . .
    P P1 0.44364(7) 0.30451(5) 0.46950(4) 0.06049(16) Uani d . 1 A .
    S S1 0.16477(5) 0.33911(4) 0.80224(4) 0.04691(13) Uani d . 1 . .
    C C17 0.5975(4) 0.1469(4) 0.3410(3) 0.0885(12) Uani d PD 0.737(5) A 1
    H H17A 0.5380 0.2176 0.2809 0.106 Uiso calc PR 0.737(5) A 1
    H H17B 0.5646 0.0648 0.3618 0.106 Uiso calc PR 0.737(5) A 1
    C C18 0.7638(6) 0.1305(6) 0.2820(5) 0.1064(15) Uani d PD 0.737(5) A 1
    H H18A 0.7789 0.1097 0.2089 0.160 Uiso calc PR 0.737(5) A 1
    H H18B 0.8237 0.0591 0.3398 0.160 Uiso calc PR 0.737(5) A 1
    H H18C 0.7971 0.2122 0.2588 0.160 Uiso calc PR 0.737(5) A 1
    C C17' 0.7241(10) 0.1678(10) 0.3780(9) 0.086(3) Uani d PD 0.263(5) A 2
    H H17C 0.7981 0.1300 0.4334 0.103 Uiso calc PR 0.263(5) A 2
    H H17D 0.7422 0.2546 0.3186 0.103 Uiso calc PR 0.263(5) A 2
    C C18' 0.734(2) 0.0762(17) 0.3133(16) 0.1064(15) Uani d PD 0.263(5) A 2
    H H18D 0.8365 0.0629 0.2635 0.160 Uiso calc PR 0.263(5) A 2
    H H18E 0.6585 0.1152 0.2605 0.160 Uiso calc PR 0.263(5) A 2
    H H18F 0.7145 -0.0083 0.3741 0.160 Uiso calc PR 0.263(5) A 2
    C C20 0.010(2) 0.284(3) 0.543(3) 0.097(3) Uani d PD 0.471(11) A 3
    H H20A -0.0705 0.3064 0.4969 0.146 Uiso calc PR 0.471(11) A 3
    H H20B -0.0126 0.3450 0.5855 0.146 Uiso calc PR 0.471(11) A 3
    H H20C 0.0135 0.1942 0.6030 0.146 Uiso calc PR 0.471(11) A 3
    C C19 0.1657(12) 0.2917(14) 0.4538(10) 0.0901(19) Uani d PD 0.471(11) A 3
    H H19A 0.1887 0.2294 0.4109 0.108 Uiso calc PR 0.471(11) A 3
    H H19B 0.1612 0.3812 0.3916 0.108 Uiso calc PR 0.471(11) A 3
    C C19' 0.1460(10) 0.3402(10) 0.4735(9) 0.0901(19) Uani d PD 0.529(11) A 4
    H H19C 0.1681 0.3736 0.3830 0.108 Uiso calc PR 0.529(11) A 4
    H H19D 0.1046 0.4160 0.5013 0.108 Uiso calc PR 0.529(11) A 4
    C C20' 0.031(2) 0.250(2) 0.524(3) 0.097(3) Uani d PD 0.529(11) A 4
    H H20D -0.0640 0.2992 0.4932 0.146 Uiso calc PR 0.529(11) A 4
    H H20E 0.0086 0.2188 0.6134 0.146 Uiso calc PR 0.529(11) A 4
    H H20F 0.0737 0.1748 0.4968 0.146 Uiso calc PR 0.529(11) A 4
loop_
    _atom_site_aniso_label
    _atom_site_aniso_U_11
    _atom_site_aniso_U_22
    _atom_site_aniso_U_33
    _atom_site_aniso_U_12
    _atom_site_aniso_U_13
    _atom_site_aniso_U_23
    C1 0.0458(8) 0.0407(7) 0.0454(8) -0.0100(6) -0.0116(6) -0.0177(6)
    C2 0.0478(9) 0.0529(9) 0.0565(10) -0.0140(7) -0.0071(7) -0.0213(8)
    C3 0.0648(11) 0.0585(10) 0.0547(10) -0.0280(9) -0.0091(8) -0.0148(8)
    C4 0.0738(12) 0.0454(9) 0.0643(11) -0.0148(8) -0.0257(9) -0.0130(8)
    C5 0.0589(10) 0.0480(9) 0.0654(11) -0.0010(8) -0.0247(8) -0.0242(8)
    C6 0.0459(8) 0.0472(8) 0.0501(8) -0.0088(6) -0.0133(6) -0.0241(7)
    C7 0.0452(8) 0.0564(9) 0.0525(9) -0.0110(7) -0.0076(7) -0.0293(8)
    C8 0.0500(8) 0.0523(9) 0.0453(8) -0.0169(7) -0.0039(6) -0.0258(7)
    C9 0.0399(7) 0.0385(7) 0.0432(8) -0.0019(6) -0.0098(6) -0.0163(6)
    C10 0.0467(8) 0.0443(8) 0.0478(8) -0.0078(6) -0.0086(7) -0.0144(7)
    C11 0.0567(10) 0.0517(9) 0.0700(12) -0.0097(8) -0.0208(9) -0.0244(9)
    C12 0.0672(11) 0.0608(11) 0.0595(11) 0.0017(9) -0.0225(9) -0.0319(9)
    C13 0.0642(11) 0.0598(10) 0.0447(9) -0.0009(8) -0.0066(8) -0.0223(8)
    C14 0.0470(8) 0.0458(8) 0.0501(9) -0.0070(7) -0.0026(7) -0.0177(7)
    C15 0.0676(11) 0.0574(10) 0.0538(10) -0.0297(9) 0.0026(8) -0.0256(8)
    C16 0.0532(10) 0.0684(12) 0.0672(12) -0.0110(9) -0.0046(8) -0.0332(10)
    N1 0.0486(7) 0.0414(7) 0.0446(7) -0.0091(5) -0.0059(5) -0.0181(6)
    N2 0.0581(11) 0.1031(16) 0.1028(16) -0.0033(10) 0.0044(10) -0.0518(13)
    O1 0.0479(7) 0.0622(8) 0.0876(10) -0.0041(6) -0.0241(6) -0.0349(7)
    O2 0.0906(10) 0.0512(7) 0.0476(7) -0.0059(7) -0.0263(6) -0.0120(6)
    O3 0.1255(15) 0.0875(12) 0.0632(9) -0.0091(10) -0.0062(9) -0.0427(9)
    O4 0.0941(11) 0.0808(10) 0.0583(8) -0.0476(9) -0.0170(7) -0.0070(7)
    O5 0.1092(13) 0.0757(10) 0.0518(8) -0.0455(9) 0.0009(8) -0.0060(7)
    P1 0.0823(4) 0.0591(3) 0.0423(2) -0.0321(3) 0.0031(2) -0.0183(2)
    S1 0.0508(2) 0.0430(2) 0.0495(2) -0.00350(16) -0.01729(17) -0.01830(17)
    C17 0.103(3) 0.107(3) 0.077(2) -0.028(2) 0.0013(18) -0.062(2)
    C18 0.099(3) 0.115(5) 0.101(3) -0.021(3) 0.007(2) -0.053(4)
    C17' 0.110(8) 0.073(6) 0.079(6) -0.026(5) -0.010(5) -0.034(5)
    C18' 0.099(3) 0.115(5) 0.101(3) -0.021(3) 0.007(2) -0.053(4)
    C20 0.088(5) 0.105(10) 0.103(8) -0.031(7) -0.025(3) -0.029(5)
    C19 0.113(3) 0.114(6) 0.056(3) -0.046(4) -0.028(3) -0.018(3)
    C19' 0.113(3) 0.114(6) 0.056(3) -0.046(4) -0.028(3) -0.018(3)
    C20' 0.088(5) 0.105(10) 0.103(8) -0.031(7) -0.025(3) -0.029(5)
_geom_special_details
;
All e.s.d.'s (except the e.s.d. in the dihedral angle between two l.s. planes)
are estimated using the full covariance matrix. The cell e.s.d.'s are taken
into account individually in the estimation of e.s.d.'s in distances, angles
and torsion angles; correlations between e.s.d.'s in cell parameters are only
used when they are defined by crystal symmetry. An approximate (isotropic)
treatment of cell e.s.d.'s is used for estimating e.s.d.'s involving l.s.
planes.
;
loop_
    _geom_bond_atom_site_label_1
    _geom_bond_atom_site_label_2
    _geom_bond_site_symmetry_2
    _geom_bond_distance
    _geom_bond_publ_flag
    C1 C2 . 1.389(2) ?
    C1 C6 . 1.392(2) ?
    C1 N1 . 1.419(2) ?
    C2 C3 . 1.378(3) ?
    C2 H2 . 0.9300 ?
    C3 C4 . 1.392(3) ?
    C3 H3 . 0.9300 ?
    C4 C5 . 1.372(3) ?
    C4 H4 . 0.9300 ?
    C5 C6 . 1.395(2) ?
    C5 H5 . 0.9300 ?
    C6 C7 . 1.434(2) ?
    C7 C8 . 1.363(3) ?
    C7 C16 . 1.428(3) ?
    C8 N1 . 1.405(2) ?
    C8 C15 . 1.488(2) ?
    C9 C10 . 1.385(2) ?
    C9 C14 . 1.385(2) ?
    C9 S1 . 1.7556(17) ?
    C10 C11 . 1.383(3) ?
    C10 H10 . 0.9300 ?
    C11 C12 . 1.376(3) ?
    C11 H11 . 0.9300 ?
    C12 C13 . 1.375(3) ?
    C12 H12 . 0.9300 ?
    C13 C14 . 1.384(3) ?
    C13 H13 . 0.9300 ?
    C14 H14 . 0.9300 ?
    C15 P1 . 1.804(2) ?
    C15 H15A . 0.9700 ?
    C15 H15B . 0.9700 ?
    C16 N2 . 1.134(3) ?
    N1 S1 . 1.6851(15) ?
    O1 S1 . 1.4203(15) ?
    O2 S1 . 1.4204(14) ?
    O3 C17 . 1.396(3) ?
    O3 C17' . 1.478(8) ?
    O3 P1 . 1.5696(19) ?
    O4 C19 . 1.430(7) ?
    O4 C19' . 1.444(7) ?
    O4 P1 . 1.5506(17) ?
    O5 P1 . 1.4573(16) ?
    C17 C18 . 1.475(6) ?
    C17 H17A . 0.9700 ?
    C17 H17B . 0.9700 ?
    C18 H18A . 0.9600 ?
    C18 H18B . 0.9600 ?
    C18 H18C . 0.9600 ?
    C17' C18' . 1.492(9) ?
    C17' H17C . 0.9700 ?
    C17' H17D . 0.9700 ?
    C18' H18D . 0.9600 ?
    C18' H18E . 0.9600 ?
    C18' H18F . 0.9600 ?
    C20 C19 . 1.521(9) ?
    C20 H20A . 0.9600 ?
    C20 H20B . 0.9600 ?
    C20 H20C . 0.9600 ?
    C19 H19A . 0.9700 ?
    C19 H19B . 0.9700 ?
    C19' C20' . 1.515(9) ?
    C19' H19C . 0.9700 ?
    C19' H19D . 0.9700 ?
    C20' H20D . 0.9600 ?
    C20' H20E . 0.9600 ?
    C20' H20F . 0.9600 ?
loop_
    _geom_angle_atom_site_label_1
    _geom_angle_atom_site_label_2
    _geom_angle_atom_site_label_3
    _geom_angle_site_symmetry_1
    _geom_angle_site_symmetry_3
    _geom_angle
    _geom_angle_publ_flag
    C2 C1 C6 . . 121.35(15) ?
    C2 C1 N1 . . 131.13(15) ?
    C6 C1 N1 . . 107.51(14) ?
    C3 C2 C1 . . 117.49(17) ?
    C3 C2 H2 . . 121.3 ?
    C1 C2 H2 . . 121.3 ?
    C2 C3 C4 . . 121.69(18) ?
    C2 C3 H3 . . 119.2 ?
    C4 C3 H3 . . 119.2 ?
    C5 C4 C3 . . 120.69(17) ?
    C5 C4 H4 . . 119.7 ?
    C3 C4 H4 . . 119.7 ?
    C4 C5 C6 . . 118.56(17) ?
    C4 C5 H5 . . 120.7 ?
    C6 C5 H5 . . 120.7 ?
    C1 C6 C5 . . 120.20(16) ?
    C1 C6 C7 . . 106.83(15) ?
    C5 C6 C7 . . 132.95(16) ?
    C8 C7 C16 . . 125.87(17) ?
    C8 C7 C6 . . 109.50(15) ?
    C16 C7 C6 . . 124.63(17) ?
    C7 C8 N1 . . 107.61(15) ?
    C7 C8 C15 . . 126.79(16) ?
    N1 C8 C15 . . 125.36(16) ?
    C10 C9 C14 . . 121.57(15) ?
    C10 C9 S1 . . 118.43(12) ?
    C14 C9 S1 . . 119.97(13) ?
    C11 C10 C9 . . 118.44(16) ?
    C11 C10 H10 . . 120.8 ?
    C9 C10 H10 . . 120.8 ?
    C12 C11 C10 . . 120.57(18) ?
    C12 C11 H11 . . 119.7 ?
    C10 C11 H11 . . 119.7 ?
    C13 C12 C11 . . 120.47(17) ?
    C13 C12 H12 . . 119.8 ?
    C11 C12 H12 . . 119.8 ?
    C12 C13 C14 . . 120.18(17) ?
    C12 C13 H13 . . 119.9 ?
    C14 C13 H13 . . 119.9 ?
    C13 C14 C9 . . 118.76(17) ?
    C13 C14 H14 . . 120.6 ?
    C9 C14 H14 . . 120.6 ?
    C8 C15 P1 . . 113.12(12) ?
    C8 C15 H15A . . 109.0 ?
    P1 C15 H15A . . 109.0 ?
    C8 C15 H15B . . 109.0 ?
    P1 C15 H15B . . 109.0 ?
    H15A C15 H15B . . 107.8 ?
    N2 C16 C7 . . 177.1(3) ?
    C8 N1 C1 . . 108.54(13) ?
    C8 N1 S1 . . 127.93(12) ?
    C1 N1 S1 . . 122.66(11) ?
    C17 O3 C17' . . 61.5(4) ?
    C17 O3 P1 . . 125.4(2) ?
    C17' O3 P1 . . 128.4(4) ?
    C19 O4 C19' . . 25.7(4) ?
    C19 O4 P1 . . 127.1(5) ?
    C19' O4 P1 . . 122.9(4) ?
    O5 P1 O4 . . 115.69(10) ?
    O5 P1 O3 . . 115.78(10) ?
    O4 P1 O3 . . 103.59(11) ?
    O5 P1 C15 . . 114.48(10) ?
    O4 P1 C15 . . 104.97(9) ?
    O3 P1 C15 . . 100.51(10) ?
    O1 S1 O2 . . 120.66(9) ?
    O1 S1 N1 . . 105.36(8) ?
    O2 S1 N1 . . 106.99(8) ?
    O1 S1 C9 . . 109.21(8) ?
    O2 S1 C9 . . 108.82(8) ?
    N1 S1 C9 . . 104.60(7) ?
    O3 C17 C18 . . 114.3(3) ?
    O3 C17 H17A . . 108.7 ?
    C18 C17 H17A . . 108.7 ?
    O3 C17 H17B . . 108.7 ?
    C18 C17 H17B . . 108.7 ?
    H17A C17 H17B . . 107.6 ?
    C17 C18 H18A . . 109.5 ?
    C17 C18 H18B . . 109.5 ?
    H18A C18 H18B . . 109.5 ?
    C17 C18 H18C . . 109.5 ?
    H18A C18 H18C . . 109.5 ?
    H18B C18 H18C . . 109.5 ?
    O3 C17' C18' . . 102.5(9) ?
    O3 C17' H17C . . 111.3 ?
    C18' C17' H17C . . 111.3 ?
    O3 C17' H17D . . 111.3 ?
    C18' C17' H17D . . 111.3 ?
    H17C C17' H17D . . 109.2 ?
    C17' C18' H18D . . 109.5 ?
    C17' C18' H18E . . 109.5 ?
    H18D C18' H18E . . 109.5 ?
    C17' C18' H18F . . 109.5 ?
    H18D C18' H18F . . 109.5 ?
    H18E C18' H18F . . 109.5 ?
    C19 C20 H20A . . 109.5 ?
    C19 C20 H20B . . 109.5 ?
    H20A C20 H20B . . 109.5 ?
    C19 C20 H20C . . 109.5 ?
    H20A C20 H20C . . 109.5 ?
    H20B C20 H20C . . 109.5 ?
    O4 C19 C20 . . 110.0(15) ?
    O4 C19 H19A . . 109.7 ?
    C20 C19 H19A . . 109.7 ?
    O4 C19 H19B . . 109.7 ?
    C20 C19 H19B . . 109.7 ?
    H19A C19 H19B . . 108.2 ?
    O4 C19' C20' . . 106.7(13) ?
    O4 C19' H19C . . 110.4 ?
    C20' C19' H19C . . 110.4 ?
    O4 C19' H19D . . 110.4 ?
    C20' C19' H19D . . 110.4 ?
    H19C C19' H19D . . 108.6 ?
    C19' C20' H20D . . 109.5 ?
    C19' C20' H20E . . 109.5 ?
    H20D C20' H20E . . 109.5 ?
    C19' C20' H20F . . 109.5 ?
    H20D C20' H20F . . 109.5 ?
    H20E C20' H20F . . 109.5 ?
loop_
    _geom_torsion_atom_site_label_1
    _geom_torsion_atom_site_label_2
    _geom_torsion_atom_site_label_3
    _geom_torsion_atom_site_label_4
    _geom_torsion_site_symmetry_1
    _geom_torsion_site_symmetry_2
    _geom_torsion_site_symmetry_3
    _geom_torsion_site_symmetry_4
    _geom_torsion
    _geom_torsion_publ_flag
    C6 C1 C2 C3 . . . . 0.0(2) ?
    N1 C1 C2 C3 . . . . 179.38(16) ?
    C1 C2 C3 C4 . . . . -0.6(3) ?
    C2 C3 C4 C5 . . . . 0.3(3) ?
    C3 C4 C5 C6 . . . . 0.5(3) ?
    C2 C1 C6 C5 . . . . 0.8(2) ?
    N1 C1 C6 C5 . . . . -178.67(14) ?
    C2 C1 C6 C7 . . . . 179.62(15) ?
    N1 C1 C6 C7 . . . . 0.10(17) ?
    C4 C5 C6 C1 . . . . -1.1(2) ?
    C4 C5 C6 C7 . . . . -179.47(17) ?
    C1 C6 C7 C8 . . . . 0.37(18) ?
    C5 C6 C7 C8 . . . . 178.91(17) ?
    C1 C6 C7 C16 . . . . -179.50(16) ?
    C5 C6 C7 C16 . . . . -1.0(3) ?
    C16 C7 C8 N1 . . . . 179.19(16) ?
    C6 C7 C8 N1 . . . . -0.68(18) ?
    C16 C7 C8 C15 . . . . 4.6(3) ?
    C6 C7 C8 C15 . . . . -175.22(15) ?
    C14 C9 C10 C11 . . . . 0.2(2) ?
    S1 C9 C10 C11 . . . . 177.98(12) ?
    C9 C10 C11 C12 . . . . 0.9(3) ?
    C10 C11 C12 C13 . . . . -0.8(3) ?
    C11 C12 C13 C14 . . . . -0.2(3) ?
    C12 C13 C14 C9 . . . . 1.2(3) ?
    C10 C9 C14 C13 . . . . -1.2(2) ?
    S1 C9 C14 C13 . . . . -178.99(13) ?
    C7 C8 C15 P1 . . . . 88.3(2) ?
    N1 C8 C15 P1 . . . . -85.35(18) ?
    C8 C7 C16 N2 . . . . 167(5) ?
    C6 C7 C16 N2 . . . . -13(5) ?
    C7 C8 N1 C1 . . . . 0.74(17) ?
    C15 C8 N1 C1 . . . . 175.38(14) ?
    C7 C8 N1 S1 . . . . 170.20(12) ?
    C15 C8 N1 S1 . . . . -15.2(2) ?
    C2 C1 N1 C8 . . . . -179.97(17) ?
    C6 C1 N1 C8 . . . . -0.51(17) ?
    C2 C1 N1 S1 . . . . 9.9(2) ?
    C6 C1 N1 S1 . . . . -170.65(11) ?
    C19 O4 P1 O5 . . . . 26.8(7) ?
    C19' O4 P1 O5 . . . . -4.2(5) ?
    C19 O4 P1 O3 . . . . -100.9(7) ?
    C19' O4 P1 O3 . . . . -132.0(5) ?
    C19 O4 P1 C15 . . . . 154.1(7) ?
    C19' O4 P1 C15 . . . . 123.0(5) ?
    C17 O3 P1 O5 . . . . -40.6(3) ?
    C17' O3 P1 O5 . . . . 38.8(6) ?
    C17 O3 P1 O4 . . . . 87.1(3) ?
    C17' O3 P1 O4 . . . . 166.5(5) ?
    C17 O3 P1 C15 . . . . -164.5(2) ?
    C17' O3 P1 C15 . . . . -85.1(6) ?
    C8 C15 P1 O5 . . . . 162.95(14) ?
    C8 C15 P1 O4 . . . . 35.01(16) ?
    C8 C15 P1 O3 . . . . -72.26(16) ?
    C8 N1 S1 O1 . . . . 149.41(14) ?
    C1 N1 S1 O1 . . . . -42.48(14) ?
    C8 N1 S1 O2 . . . . 19.85(16) ?
    C1 N1 S1 O2 . . . . -172.04(12) ?
    C8 N1 S1 C9 . . . . -95.50(15) ?
    C1 N1 S1 C9 . . . . 72.62(14) ?
    C10 C9 S1 O1 . . . . -158.84(12) ?
    C14 C9 S1 O1 . . . . 19.01(15) ?
    C10 C9 S1 O2 . . . . -25.28(15) ?
    C14 C9 S1 O2 . . . . 152.57(13) ?
    C10 C9 S1 N1 . . . . 88.79(14) ?
    C14 C9 S1 N1 . . . . -93.36(14) ?
    C17' O3 C17 C18 . . . . 3.9(6) ?
    P1 O3 C17 C18 . . . . 122.6(4) ?
    C17 O3 C17' C18' . . . . -25.5(9) ?
    P1 O3 C17' C18' . . . . -139.8(9) ?
    C19' O4 C19 C20 . . . . -65(2) ?
    P1 O4 C19 C20 . . . . -155.4(10) ?
    C19 O4 C19' C20' . . . . 58(2) ?
    P1 O4 C19' C20' . . . . 166.2(9) ?
loop_
    _geom_hbond_atom_site_label_D
    _geom_hbond_atom_site_label_H
    _geom_hbond_atom_site_label_A
    _geom_hbond_site_symmetry_A
    _geom_hbond_distance_DH
    _geom_hbond_distance_HA
    _geom_hbond_distance_DA
    _geom_hbond_angle_DHA
    C10 H10 O5 2_666 0.93 2.35 3.229(3) 157
    C5 H5 Cg1 2_657 0.93 2.63 3.501(3) 157
    C18 H18A Cg2 2_656 0.96 2.99 3.874(8) 154
