# Supplementary material for: Diethyl [(3-cyano-1-phenyl­sulfonyl-1H-indol-2-yl)meth­yl]phospho­nate
Source: Acta Crystallogr Sect E Struct Rep Online. 2011 Mar 9;67(Pt 4):o818–9. doi: 10.1107/S1600536811008038 (PMC3100058; doi:10.1107/S1600536811008038)
Supplement: Supplementary file 2 [file e-67-0o818-Isup2.hkl]

#
# h,k,l, Fc-squared, Fo-squared, sigma(Fo-squared) and status flag
#
data_I
_shelx_title ' ssmdv1_0m in P-1'
_shelx_refln_list_code          4
_shelx_F_calc_maximum      110.78
_exptl_crystal_F_000       452.00
_reflns_d_resolution_high  0.7516
 
loop_
 _symmetry_equiv_pos_as_xyz
 'x, y, z'
 '-x, -y, -z'
 
_cell_length_a     9.1980
_cell_length_b    11.2290
_cell_length_c    11.9920
_cell_angle_alpha  65.569
_cell_angle_beta   72.950
_cell_angle_gamma  72.204
 
_shelx_F_squared_multiplier     1.000
 
loop_
 _refln_index_h
 _refln_index_k
 _refln_index_l
 _refln_F_squared_calc
 _refln_F_squared_meas
 _refln_F_squared_sigma
 _refln_observed_status
   1   0   0     3208.34     3202.83     60.12 o
   2   0   0      479.14      499.69      6.15 o
   3   0   0     2964.79     2922.88     34.91 o
   4   0   0      460.00      563.65      6.27 o
   5   0   0       47.18       43.91      0.82 o
   6   0   0      398.75      384.12      4.73 o
   7   0   0      298.68      291.59      4.24 o
   8   0   0      259.47      250.97      3.88 o
   9   0   0        2.06        1.46      0.51 o
  10   0   0        0.36       -0.36      0.51 o
  11   0   0        6.87        6.16      0.94 o
 -11   1   0        1.32        1.62      1.16 o
 -10   1   0        0.52        0.09      0.89 o
  -9   1   0        0.31       -0.45      0.45 o
  -8   1   0       34.24       35.05      1.16 o
  -7   1   0      119.69      111.96      2.09 o
  -6   1   0      222.76      242.58      3.08 o
  -5   1   0       10.88        7.86      0.37 o
  -4   1   0        1.28        0.57      0.37 o
  -3   1   0      261.58      230.60      2.69 o
  -2   1   0     2445.28     2464.35     26.13 o
  -1   1   0     1071.62     1168.42     11.35 o
   0   1   0       90.80       97.20      1.21 o
   1   1   0    12013.86     9644.41    325.82 o
   2   1   0     1543.35     1514.70     18.18 o
   3   1   0        2.36        2.08      0.41 o
   4   1   0      365.45      363.31      4.73 o
   5   1   0       10.87       13.50      0.48 o
   6   1   0      113.83      116.45      1.65 o
   7   1   0      425.29      452.50      6.17 o
   8   1   0      188.06      177.05      3.77 o
   9   1   0       14.00       10.90      0.76 o
  10   1   0        0.15        0.41      0.51 o
  11   1   0        1.78        0.79      0.63 o
 -10   2   0       13.62       10.94      1.00 o
  -9   2   0        8.68        8.30      0.92 o
  -8   2   0       35.34       34.77      1.12 o
  -7   2   0      188.57      186.36      3.68 o
  -6   2   0        3.88        4.97      0.42 o
  -5   2   0       12.17        8.54      0.67 o
  -4   2   0     1822.24     1942.20     20.75 o
  -3   2   0      814.10      920.00      9.97 o
  -2   2   0     5885.13     5993.39     58.07 o
  -1   2   0     8517.46     8137.41    134.61 o
   0   2   0      616.57      628.37      6.93 o
   1   2   0     8786.94     7747.38    143.22 o
   2   2   0     1343.10     1363.29     14.52 o
   3   2   0      312.23      270.79      3.56 o
   4   2   0     2692.01     2750.07     32.95 o
   5   2   0       48.28       41.19      1.19 o
   6   2   0       38.51       31.46      1.30 o
   7   2   0        1.67        1.39      0.41 o
   8   2   0       35.03       32.42      1.09 o
   9   2   0       29.26       26.48      1.08 o
  10   2   0        5.57        5.05      0.68 o
  11   2   0        1.12        1.08      0.81 o
 -10   3   0        5.39        8.42      1.88 o
  -9   3   0       40.66       40.13      1.62 o
  -8   3   0        2.57        2.62      0.65 o
  -7   3   0       30.10       29.78      1.02 o
  -6   3   0      318.01      315.92      3.91 o
  -5   3   0        9.94       11.81      0.51 o
  -4   3   0      352.17      360.84      4.22 o
  -3   3   0     2178.17     2273.60     24.20 o
  -2   3   0     1084.10     1155.53     11.30 o
  -1   3   0     3049.60     3159.28     30.37 o
   0   3   0     1337.53     1278.06     12.57 o
   1   3   0     1292.38     1349.60     12.27 o
   2   3   0       23.75       17.91      0.57 o
   3   3   0     1517.59     1552.39     16.58 o
   4   3   0        1.12        0.29      0.29 o
   5   3   0      997.06     1097.16     13.58 o
   6   3   0       66.98       64.92      1.37 o
   7   3   0      165.00      164.52      2.70 o
   8   3   0       31.90       40.88      1.27 o
   9   3   0        1.86        1.64      0.59 o
  10   3   0        0.00       -0.42      0.42 o
  11   3   0        8.69       11.46      0.86 o
 -10   4   0        0.00        0.00      1.64 o
  -9   4   0       12.54       13.39      2.11 o
  -8   4   0        4.96        5.00      0.74 o
  -7   4   0       35.57       30.89      1.07 o
  -6   4   0        1.98        1.41      0.44 o
  -5   4   0      189.87      181.09      2.46 o
  -4   4   0       11.79       14.46      0.53 o
  -3   4   0     2431.30     2625.78     27.96 o
  -2   4   0      109.65      109.07      1.27 o
  -1   4   0        0.06        1.63      0.27 o
   0   4   0       54.05       60.83      0.81 o
   1   4   0      779.38      752.33      8.34 o
   2   4   0      277.90      342.69      3.63 o
   3   4   0      210.14      263.41      2.71 o
   4   4   0      708.32      715.92      7.26 o
   5   4   0        3.81        5.89      0.41 o
   6   4   0        0.04        0.05      0.27 o
   7   4   0        0.29       -0.17      0.33 o
   8   4   0      177.49      168.43      2.89 o
   9   4   0        0.02       -0.05      0.40 o
  10   4   0        6.66        6.16      0.63 o
  11   4   0        4.10        4.79      0.80 o
  -9   5   0        0.51        0.70      1.41 o
  -8   5   0       27.16       24.19      2.70 o
  -7   5   0       14.20       18.00      1.00 o
  -6   5   0        6.95        7.30      0.64 o
  -5   5   0      199.21      211.04      3.25 o
  -4   5   0        2.67        3.08      0.33 o
  -3   5   0      202.70      217.83      2.57 o
  -2   5   0      706.13      751.63      8.04 o
  -1   5   0       17.45       17.45      0.54 o
   0   5   0      195.56      177.88      2.02 o
   1   5   0      531.29      614.28      7.28 o
   2   5   0      171.54      165.28      1.98 o
   3   5   0      244.47      240.33      2.37 o
   4   5   0      444.15      490.83      5.19 o
   5   5   0      220.23      196.92      2.70 o
   6   5   0       23.00       21.34      0.75 o
   7   5   0        5.00        2.74      0.43 o
   8   5   0        7.37        7.30      0.55 o
   9   5   0       11.04        9.22      0.95 o
  10   5   0        0.39        0.23      0.54 o
  11   5   0        1.58        1.72      0.85 o
  -9   6   0        8.27       13.62      2.35 o
  -8   6   0        5.12        5.91      1.08 o
  -7   6   0       43.10       42.47      3.35 o
  -6   6   0       46.07       44.36      1.49 o
  -5   6   0       77.63       72.65      1.84 o
  -4   6   0      172.18      173.46      2.93 o
  -3   6   0      267.73      270.17      4.45 o
  -2   6   0      266.62      279.22      3.56 o
  -1   6   0        1.33        0.73      0.21 o
   0   6   0      823.05      829.12      8.38 o
   1   6   0       70.82       84.90      1.31 o
   2   6   0      149.90      144.35      2.04 o
   3   6   0       10.74       12.92      0.45 o
   4   6   0      200.14      189.58      2.04 o
   5   6   0      292.84      288.76      3.30 o
   6   6   0        6.96        7.72      0.52 o
   7   6   0       56.12       55.20      1.31 o
   8   6   0       14.91       20.00      0.95 o
   9   6   0        9.65        7.23      0.64 o
  10   6   0        1.03        0.50      0.51 o
  11   6   0        0.00       -0.55      0.67 o
  -8   7   0       12.41       10.97      1.94 o
  -7   7   0        0.10        0.50      0.73 o
  -6   7   0       34.63       31.30      1.50 o
  -5   7   0       18.11       14.68      0.88 o
  -4   7   0        0.10       -0.46      0.46 o
  -3   7   0        1.36       -0.44      0.64 o
  -2   7   0      663.28      667.89      7.75 o
  -1   7   0       21.68       18.52      0.81 o
   0   7   0       14.06       14.32      0.85 o
   1   7   0      755.44      818.28      9.38 o
   2   7   0       51.94       63.16      2.16 o
   3   7   0        8.38        8.88      0.45 o
   4   7   0      944.12      948.69      8.48 o
   5   7   0       37.89       34.53      0.90 o
   6   7   0       32.12       27.95      0.93 o
   7   7   0       37.30       36.56      1.24 o
   8   7   0        0.08       -0.26      0.56 o
   9   7   0       17.79       15.12      0.85 o
  10   7   0        0.84       -0.15      0.52 o
  11   7   0        1.92        2.45      0.81 o
  -7   8   0        7.49        7.61      1.17 o
  -6   8   0       31.80       30.05      1.54 o
  -5   8   0       15.59       13.45      1.08 o
  -4   8   0        2.31        1.66      0.57 o
  -3   8   0        4.52        4.77      0.71 o
  -2   8   0       87.18       85.14      1.90 o
  -1   8   0        3.37        5.21      0.58 o
   0   8   0      305.10      288.10      3.80 o
   1   8   0      556.34      540.70      7.27 o
   2   8   0       99.47       90.34      1.87 o
   3   8   0       54.17       59.21      1.23 o
   4   8   0        0.03       -0.26      0.26 o
   5   8   0       82.41       77.63      1.44 o
   6   8   0       53.90       54.86      1.39 o
   7   8   0       11.85        9.67      0.65 o
   8   8   0       42.20       46.58      1.31 o
   9   8   0        5.64        7.13      0.71 o
  10   8   0        1.83        3.12      0.79 o
  -6   9   0       17.34       22.66      1.72 o
  -5   9   0       14.51       15.52      1.24 o
  -4   9   0       21.92       21.95      1.35 o
  -3   9   0      148.33      147.87      3.08 o
  -2   9   0       11.14        8.69      0.79 o
  -1   9   0       63.99       65.20      3.24 o
   0   9   0       38.89       34.80      1.15 o
   1   9   0        7.85       10.86      0.74 o
   2   9   0      340.68      363.55      5.29 o
   3   9   0        0.01        0.16      0.54 o
   4   9   0       69.54       77.11      1.60 o
   5   9   0      252.56      240.24      3.59 o
   6   9   0       76.48       76.85      1.64 o
   7   9   0       35.85       35.22      1.15 o
   8   9   0       11.91       15.51      0.85 o
   9   9   0        0.04        0.12      0.49 o
  10   9   0        2.53        1.37      0.73 o
  -5  10   0       12.08       13.13      1.59 o
  -4  10   0        4.00        3.67      0.96 o
  -3  10   0       88.00       87.72      3.38 o
  -2  10   0       73.83       77.92      2.37 o
  -1  10   0       37.16       31.99      1.28 o
   0  10   0        5.28        2.57      0.58 o
   1  10   0      123.42      126.47      2.49 o
   2  10   0       21.90       21.06      1.03 o
   3  10   0        0.26        0.29      0.56 o
   4  10   0      165.57      163.77      3.56 o
   5  10   0        3.82        3.47      0.73 o
   6  10   0        8.46        6.73      1.02 o
   7  10   0        3.56        5.94      0.89 o
   8  10   0        5.09        3.86      0.62 o
   9  10   0       13.36       14.79      1.27 o
  -4  11   0        0.70        0.50      1.23 o
  -3  11   0        4.00        5.18      1.06 o
  -2  11   0       56.62       59.78      2.19 o
  -1  11   0        4.58        6.81      0.94 o
   0  11   0        5.61        4.68      0.74 o
   1  11   0       17.09       16.71      1.03 o
   2  11   0        0.30        1.27      0.68 o
   3  11   0        0.36        0.70      0.56 o
   4  11   0        4.46        6.96      0.68 o
   5  11   0       41.77       49.07      1.74 o
   6  11   0        0.60        0.24      0.70 o
   7  11   0        4.18        3.44      1.06 o
   8  11   0        4.50        5.59      1.21 o
  -3  12   0        2.07        2.30      1.29 o
  -2  12   0        5.14        4.86      1.15 o
  -1  12   0        3.43        3.01      0.98 o
   0  12   0        0.13        0.10      0.65 o
   1  12   0        1.52        0.95      0.67 o
   2  12   0       34.46       30.25      1.82 o
   3  12   0        0.01       -0.11      0.59 o
   4  12   0        5.35        4.78      0.67 o
   5  12   0        0.34       -0.29      0.65 o
   6  12   0        2.21        2.32      0.85 o
   7  12   0        0.57        0.53      1.17 o
   0  13   0        0.01        1.17      0.89 o
   1  13   0        5.70        4.94      1.10 o
   2  13   0        0.48       -0.32      0.71 o
   3  13   0        0.00        0.84      0.71 o
   4  13   0       15.15       13.30      1.49 o
   5  13   0        0.92        2.77      0.91 o
  -4 -13   1        4.86        8.48      1.47 o
  -3 -13   1        2.36        2.58      0.94 o
  -2 -13   1        0.19        1.31      1.23 o
  -1 -13   1        1.48        0.95      0.91 o
  -6 -12   1        1.46        1.73      0.89 o
  -5 -12   1        1.56        2.16      0.86 o
  -4 -12   1       26.44       29.57      1.73 o
  -3 -12   1       15.72       15.90      1.05 o
  -2 -12   1        1.55        2.25      0.85 o
  -1 -12   1        7.35        8.60      1.03 o
   0 -12   1        0.44        0.16      0.80 o
   1 -12   1        0.93        2.25      1.12 o
   2 -12   1       26.48       30.86      1.97 o
  -8 -11   1        6.23        6.37      1.27 o
  -7 -11   1        0.02       -0.33      0.80 o
  -6 -11   1        0.01       -0.34      0.68 o
  -5 -11   1        8.43        7.06      0.90 o
  -4 -11   1       18.86       21.95      1.03 o
  -3 -11   1        9.78        8.22      0.82 o
  -2 -11   1        1.68        2.82      1.16 o
  -1 -11   1        0.50        0.47      0.56 o
   0 -11   1       19.18       17.67      1.21 o
   1 -11   1        0.16       -0.32      0.60 o
   2 -11   1        5.11        6.11      0.96 o
   3 -11   1       44.30       44.53      5.87 o
   4 -11   1        3.46        2.54      1.06 o
  -9 -10   1        0.06       -0.62      0.69 o
  -8 -10   1        0.29       -0.68      0.68 o
  -7 -10   1        0.04       -0.27      0.43 o
  -6 -10   1        3.51        3.80      0.93 o
  -5 -10   1        0.00       -0.52      0.52 o
  -4 -10   1       11.47       12.57      0.79 o
  -3 -10   1       86.18       84.70      2.02 o
  -2 -10   1        1.20        0.86      0.55 o
  -1 -10   1       15.49       17.05      1.38 o
   0 -10   1        6.40        7.14      0.78 o
   1 -10   1       32.57       30.87      1.52 o
   2 -10   1        7.16       10.90      1.60 o
   3 -10   1       72.35       80.05      2.56 o
   4 -10   1       32.75       31.36      1.95 o
   5 -10   1        1.07        1.49      1.64 o
  -9  -9   1        0.12        0.49      0.66 o
  -8  -9   1        6.70        6.80      0.67 o
  -7  -9   1       28.08       28.47      1.05 o
  -6  -9   1        0.15        0.33      0.41 o
  -5  -9   1        0.69        0.56      0.52 o
  -4  -9   1      378.43      374.58      5.61 o
  -3  -9   1       59.60       63.82      1.69 o
  -2  -9   1        7.07        3.08      0.59 o
  -1  -9   1      126.00      127.24      2.44 o
   0  -9   1       44.86       42.84      1.36 o
   1  -9   1       71.28       69.88      1.95 o
   2  -9   1       62.27       60.80      1.66 o
   3  -9   1        0.09        1.39      0.70 o
   4  -9   1       53.34       50.28      1.95 o
   5  -9   1       30.03       25.96      1.54 o
   6  -9   1        3.88        3.45      1.08 o
 -10  -8   1        5.89        7.32      0.93 o
  -9  -8   1        1.19        1.05      0.53 o
  -8  -8   1       25.16       29.69      1.10 o
  -7  -8   1       58.39       54.95      1.39 o
  -6  -8   1       51.73       47.26      1.24 o
  -5  -8   1       16.09       13.40      0.64 o
  -4  -8   1       14.65       15.84      0.62 o
  -3  -8   1      590.69      594.14      7.70 o
  -2  -8   1       48.27       44.36      1.10 o
  -1  -8   1        2.42        0.84      0.50 o
   0  -8   1      475.74      446.14      6.20 o
   1  -8   1      383.51      357.71      5.19 o
   2  -8   1        3.16        1.15      0.74 o
   3  -8   1      231.09      241.37      4.49 o
   4  -8   1       10.16        9.05      0.98 o
   5  -8   1       21.61       25.47      1.60 o
   6  -8   1       75.28       67.97      2.31 o
   7  -8   1        1.10        0.92      1.00 o
 -10  -7   1        0.44        0.64      0.68 o
  -9  -7   1        0.04       -0.56      0.56 o
  -8  -7   1       19.79       16.64      0.82 o
  -7  -7   1        0.66        0.00      0.38 o
  -6  -7   1      227.80      214.33      3.12 o
  -5  -7   1       15.61       12.38      0.60 o
  -4  -7   1       28.41       23.89      0.65 o
  -3  -7   1      163.32      159.48      2.13 o
  -2  -7   1        1.52        2.19      0.36 o
  -1  -7   1       32.75       37.69      0.79 o
   0  -7   1      901.11      923.89     10.35 o
   1  -7   1        0.01        1.22      0.52 o
   2  -7   1      191.73      163.88      3.16 o
   3  -7   1        2.08       -0.73      0.73 o
   4  -7   1       63.58       64.23      1.60 o
   5  -7   1       64.35       62.49      2.00 o
   6  -7   1       37.89       33.42      2.09 o
   7  -7   1       57.37       57.58      2.37 o
   8  -7   1        2.65        0.82      0.98 o
 -11  -6   1        2.62        2.88      0.98 o
 -10  -6   1       11.50       12.38      0.86 o
  -9  -6   1        5.23        2.45      0.58 o
  -8  -6   1       20.68       21.16      0.89 o
  -7  -6   1      158.90      158.18      2.54 o
  -6  -6   1      286.04      277.39      3.74 o
  -5  -6   1       52.18       47.16      1.40 o
  -4  -6   1      876.40      872.82      7.83 o
  -3  -6   1      159.73      161.98      1.79 o
  -2  -6   1       26.94       25.82      0.66 o
  -1  -6   1        0.13        0.67      0.20 o
   0  -6   1       29.39       31.55      0.92 o
   1  -6   1     1136.20     1149.05     12.42 o
   2  -6   1        7.51        6.02      0.36 o
   3  -6   1       99.88      114.89      1.87 o
   4  -6   1      572.21      556.69     12.58 o
   5  -6   1        0.05       -0.50      0.50 o
   6  -6   1        1.23        0.70      1.12 o
   7  -6   1       78.06       73.47      2.62 o
   8  -6   1       11.67       11.92      1.59 o
   9  -6   1        0.00       -1.06      1.64 o
 -11  -5   1        7.93        8.20      0.99 o
 -10  -5   1       20.70       22.77      1.03 o
  -9  -5   1        0.83        1.64      0.67 o
  -8  -5   1        9.84       10.04      0.70 o
  -7  -5   1        5.26        3.24      0.52 o
  -6  -5   1       37.18       37.35      1.09 o
  -5  -5   1        4.94        3.81      0.34 o
  -4  -5   1       11.22       16.54      0.70 o
  -3  -5   1      537.39      532.45      4.86 o
  -2  -5   1      534.84      581.14      6.02 o
  -1  -5   1       12.82        8.86      0.34 o
   0  -5   1       23.32       15.16      0.42 o
   1  -5   1      257.02      216.05      2.27 o
   2  -5   1       93.54      103.97      1.38 o
   3  -5   1      478.78      493.31      4.81 o
   4  -5   1       72.87       77.87      1.35 o
   5  -5   1      439.52      429.52      5.82 o
   6  -5   1        0.19       -0.08      0.46 o
   7  -5   1        0.13        0.28      0.62 o
   8  -5   1       49.35       57.77      2.34 o
   9  -5   1        9.51        8.34      2.11 o
 -11  -4   1        3.13        4.80      0.85 o
 -10  -4   1        0.52        1.44      0.57 o
  -9  -4   1        2.35        1.86      0.52 o
  -8  -4   1       10.62        7.88      0.71 o
  -7  -4   1        1.93        2.70      0.96 o
  -6  -4   1      128.83      131.27      2.25 o
  -5  -4   1       52.62       48.54      1.12 o
  -4  -4   1      864.17      870.50      9.57 o
  -3  -4   1      148.10      140.50      1.61 o
  -2  -4   1      402.54      396.65      3.88 o
  -1  -4   1       12.03       10.15      0.57 o
   0  -4   1      935.38     1000.89      9.95 o
   1  -4   1      418.66      389.02      3.75 o
   2  -4   1        3.25        6.51      0.54 o
   3  -4   1      609.45      622.20      6.32 o
   4  -4   1      189.08      192.27      2.26 o
   5  -4   1       73.27       71.63      1.98 o
   6  -4   1       75.80       69.30      2.05 o
   7  -4   1        7.53        9.04      0.62 o
   8  -4   1        9.18        7.46      1.15 o
   9  -4   1       29.33       27.71      2.82 o
  10  -4   1        6.28        3.29      1.88 o
 -11  -3   1       11.45       10.56      1.12 o
 -10  -3   1        3.64        5.01      0.67 o
  -9  -3   1        5.83        5.29      0.63 o
  -8  -3   1       14.80       11.13      0.71 o
  -7  -3   1        0.02        1.10      0.77 o
  -6  -3   1       19.58       19.90      0.76 o
  -5  -3   1      344.18      365.64      4.94 o
  -4  -3   1       62.74       71.11      1.30 o
  -3  -3   1        6.32        6.43      0.26 o
  -2  -3   1       11.49        5.52      0.33 o
  -1  -3   1      388.70      419.98      4.30 o
   0  -3   1       14.56       12.83      0.29 o
   1  -3   1     1502.45     1560.69     14.14 o
   2  -3   1     1084.19     1189.18     11.63 o
   3  -3   1      106.48      127.17      1.52 o
   4  -3   1      151.44      151.12      1.83 o
   5  -3   1        3.42        4.31      0.50 o
   6  -3   1        3.81        3.43      0.45 o
   7  -3   1       48.58       45.02      1.21 o
   8  -3   1      101.00      107.28      2.57 o
   9  -3   1        0.88        1.13      0.99 o
  10  -3   1       10.27       12.82      1.49 o
 -11  -2   1        8.16        7.78      1.04 o
 -10  -2   1        0.54        0.19      0.52 o
  -9  -2   1        1.80        1.19      0.52 o
  -8  -2   1       43.72       43.02      1.26 o
  -7  -2   1      169.09      162.31      3.97 o
  -6  -2   1      131.69      121.11      2.09 o
  -5  -2   1        7.62       10.29      0.49 o
  -4  -2   1      304.25      331.20      4.40 o
  -3  -2   1      798.62      776.66      9.58 o
  -2  -2   1      289.37      259.59      3.00 o
  -1  -2   1      394.10      456.57      4.29 o
   0  -2   1     6719.33     6476.64     51.90 o
   1  -2   1     1099.55     1162.66     11.09 o
   2  -2   1     2674.42     2698.56     24.11 o
   3  -2   1       63.59       84.99      1.09 o
   4  -2   1      204.97      242.07      3.56 o
   5  -2   1      354.37      338.63      4.00 o
   6  -2   1        1.19        0.89      0.29 o
   7  -2   1        4.35        5.11      0.44 o
   8  -2   1       47.98       44.30      1.54 o
   9  -2   1       67.71       64.95      2.43 o
  10  -2   1        0.93        1.25      1.29 o
  11  -2   1        0.04        0.70      1.76 o
 -11  -1   1        0.00       -0.40      0.90 o
 -10  -1   1       19.06       20.82      1.07 o
  -9  -1   1       16.52       20.11      0.99 o
  -8  -1   1        1.44        1.58      0.54 o
  -7  -1   1       79.08       80.28      1.70 o
  -6  -1   1      259.82      284.30      4.06 o
  -5  -1   1        0.10        0.10      0.23 o
  -4  -1   1      190.20      204.05      2.87 o
  -3  -1   1      909.87      982.81     13.87 o
  -2  -1   1      798.73      807.66      9.83 o
  -1  -1   1      166.86      183.81      1.68 o
   0  -1   1     1379.49     1445.21     12.23 o
   1  -1   1     3672.50     3949.61     41.82 o
   2  -1   1     1192.21     1244.19     11.18 o
   3  -1   1       52.38       50.94      0.73 o
   4  -1   1      145.92      135.74      1.61 o
   5  -1   1       15.86       17.34      0.50 o
   6  -1   1      467.35      458.93      5.34 o
   7  -1   1      323.79      316.56      4.43 o
   8  -1   1       26.69       26.62      1.01 o
   9  -1   1       21.23       20.14      1.19 o
  10  -1   1        4.89        4.28      0.79 o
  11  -1   1        0.08       -0.16      0.98 o
 -11   0   1        0.52        1.63      1.15 o
 -10   0   1       15.14       16.29      0.96 o
  -9   0   1        2.00        0.97      0.50 o
  -8   0   1       79.42       74.09      1.85 o
  -7   0   1      177.69      181.56      4.68 o
  -6   0   1      138.43      137.08      2.30 o
  -5   0   1        5.05        6.62      0.41 o
  -4   0   1       59.75       65.51      1.68 o
  -3   0   1      376.14      404.70      8.40 o
  -2   0   1     2847.17     2671.40     31.99 o
  -1   0   1        4.81        1.96      0.12 o
   0   0   1      188.72      163.61      1.69 o
   1   0   1     8197.48     6860.52    270.33 o
   2   0   1     3051.98     2912.44     28.28 o
   3   0   1        0.62        0.83      0.22 o
   4   0   1      246.19      255.02      2.73 o
   5   0   1       35.94       34.81      0.71 o
   6   0   1      144.29      152.74      2.06 o
   7   0   1       57.65       58.44      1.38 o
   8   0   1      101.85       98.05      1.95 o
   9   0   1        5.42        4.65      0.58 o
  10   0   1        0.19       -0.25      0.61 o
  11   0   1        0.49       -0.59      0.59 o
 -11   1   1       14.84       17.32      1.83 o
 -10   1   1        8.71        9.07      0.98 o
  -9   1   1       31.60       34.49      1.24 o
  -8   1   1        0.19       -0.30      0.41 o
  -7   1   1       90.70       86.17      1.80 o
  -6   1   1      620.61      635.83      7.24 o
  -5   1   1      395.87      423.63      6.59 o
  -4   1   1      204.44      218.14      3.05 o
  -3   1   1     1066.33     1064.36     18.56 o
  -2   1   1     5346.19     5486.66     66.16 o
  -1   1   1       15.66       19.19      0.39 o
   0   1   1     2557.85     2499.89     25.14 o
   1   1   1      847.56      870.27      9.27 o
   2   1   1     1020.88     1026.01      9.98 o
   3   1   1       40.31       39.53      0.69 o
   4   1   1       68.22       80.59      1.33 o
   5   1   1     1289.19     1283.02     13.84 o
   6   1   1       11.24        9.27      0.38 o
   7   1   1       15.99       18.62      1.31 o
   8   1   1      203.47      209.91      3.38 o
   9   1   1        2.29        1.83      0.52 o
  10   1   1        1.31        1.72      0.78 o
  11   1   1        0.47        1.16      0.72 o
 -10   2   1        0.01        1.18      0.74 o
  -9   2   1       24.85       24.65      1.33 o
  -8   2   1        0.13        0.09      0.44 o
  -7   2   1      145.35      139.91      2.13 o
  -6   2   1      369.38      363.14      4.41 o
  -5   2   1       68.07       76.53      1.28 o
  -4   2   1       39.00       62.13      1.37 o
  -3   2   1      589.49      588.31      7.35 o
  -2   2   1      333.72      394.90      4.99 o
  -1   2   1     1779.59     1940.12     23.27 o
   0   2   1     2589.07     2661.54     29.06 o
   1   2   1     5651.39     5299.06     53.47 o
   2   2   1     2641.21     2582.30     27.63 o
   3   2   1        5.69        5.02      0.27 o
   4   2   1      869.23      913.60     11.24 o
   5   2   1     1997.74     2019.31     24.40 o
   6   2   1       11.61       15.78      0.67 o
   7   2   1        1.93        0.62      0.53 o
   8   2   1      121.66      125.23      2.30 o
   9   2   1       87.43       92.53      1.99 o
  10   2   1        0.30       -0.43      0.43 o
  11   2   1        0.05       -0.41      0.51 o
 -10   3   1        2.53        3.05      0.82 o
  -9   3   1       29.59       32.29      1.54 o
  -8   3   1       24.64       27.50      1.31 o
  -7   3   1        0.05       -0.32      0.32 o
  -6   3   1       81.52       72.49      1.37 o
  -5   3   1      213.11      224.94      2.90 o
  -4   3   1        1.20        4.19      0.61 o
  -3   3   1      837.85      974.47     11.96 o
  -2   3   1     1172.80     1212.80     14.72 o
  -1   3   1     5610.15     5823.17     63.31 o
   0   3   1      870.99      755.49      9.33 o
   1   3   1       95.41      136.36      1.93 o
   2   3   1      437.96      351.44      3.42 o
   3   3   1      175.88      172.21      1.91 o
   4   3   1     1329.30     1398.10     15.21 o
   5   3   1       28.06       41.90      0.89 o
   6   3   1      391.19      408.47      5.51 o
   7   3   1        1.55        1.51      0.39 o
   8   3   1        0.01        0.34      0.38 o
   9   3   1        7.68        5.60      0.56 o
  10   3   1        0.40       -0.52      0.73 o
  11   3   1        2.18        2.01      0.57 o
 -10   4   1       19.63       28.54      2.94 o
  -9   4   1        5.34        6.11      1.13 o
  -8   4   1       13.29       14.58      1.39 o
  -7   4   1       47.26       47.24      1.31 o
  -6   4   1       93.66       97.31      1.64 o
  -5   4   1      214.55      217.67      2.86 o
  -4   4   1       11.06       13.11      0.53 o
  -3   4   1        0.04        1.23      0.35 o
  -2   4   1     1442.42     1616.62     19.55 o
  -1   4   1        6.05        4.72      0.42 o
   0   4   1        3.27        3.69      0.76 o
   1   4   1      760.87      837.08      9.23 o
   2   4   1        9.67        5.43      0.24 o
   3   4   1      278.99      304.98      2.86 o
   4   4   1        8.52        5.56      0.27 o
   5   4   1      903.83      939.59     10.51 o
   6   4   1       71.30       87.13      2.44 o
   7   4   1        0.27       -0.31      0.31 o
   8   4   1        2.26        2.88      0.44 o
   9   4   1        9.86        7.20      0.59 o
  10   4   1        4.23        5.62      0.61 o
  11   4   1        0.37       -0.29      0.51 o
  -9   5   1       12.42       15.74      2.35 o
  -8   5   1       10.13       11.87      1.35 o
  -7   5   1        0.00        0.17      0.49 o
  -6   5   1       10.19       10.13      0.65 o
  -5   5   1       54.51       45.35      1.56 o
  -4   5   1      241.72      227.40      2.94 o
  -3   5   1       35.67       35.37      0.79 o
  -2   5   1      134.81      129.08      1.65 o
  -1   5   1      687.49      706.72      7.93 o
   0   5   1       42.03       51.20      1.17 o
   1   5   1      346.34      348.09      4.09 o
   2   5   1      153.55      168.35      2.20 o
   3   5   1      242.07      229.95      2.26 o
   4   5   1      156.50      189.39      2.20 o
   5   5   1        6.60        4.80      0.29 o
   6   5   1      168.59      146.75      2.49 o
   7   5   1        0.76        0.76      0.37 o
   8   5   1       12.86        7.52      0.55 o
   9   5   1        6.83        6.87      0.60 o
  10   5   1        1.00        0.36      0.49 o
  11   5   1        0.45       -0.22      0.54 o
  -9   6   1        6.34        9.75      2.23 o
  -8   6   1       18.75       18.79      2.35 o
  -7   6   1        0.13       -0.12      0.56 o
  -6   6   1        4.52        5.63      0.68 o
  -5   6   1       15.35       11.85      0.82 o
  -4   6   1       10.83       13.81      0.84 o
  -3   6   1        3.32        2.14      0.36 o
  -2   6   1       73.33       73.74      1.33 o
  -1   6   1       10.11       10.65      0.52 o
   0   6   1      257.88      290.67      3.61 o
   1   6   1      265.85      317.27      3.79 o
   2   6   1       63.30       83.29      1.34 o
   3   6   1       88.25       88.15      1.63 o
   4   6   1        1.65        1.68      0.20 o
   5   6   1      213.09      190.86      2.71 o
   6   6   1       39.27       44.42      1.05 o
   7   6   1       20.34       18.10      1.11 o
   8   6   1        0.10       -0.30      0.30 o
   9   6   1       36.72       29.92      1.24 o
  10   6   1       18.35       16.19      0.88 o
  11   6   1        0.24        0.01      0.65 o
  -8   7   1       19.79       24.86      1.72 o
  -7   7   1       10.55       11.86      1.24 o
  -6   7   1        0.26        0.25      0.52 o
  -5   7   1       28.16       30.73      1.51 o
  -4   7   1       26.47       23.73      1.01 o
  -3   7   1       78.11       75.34      1.45 o
  -2   7   1       68.76       65.75      1.96 o
  -1   7   1      513.05      493.57      5.90 o
   0   7   1      112.46      109.97      1.78 o
   1   7   1       59.34       64.78      0.95 o
   2   7   1        1.64        1.58      0.30 o
   3   7   1      266.11      296.61      3.45 o
   4   7   1       85.64       93.46      1.46 o
   5   7   1       67.38       72.71      1.20 o
   6   7   1      170.71      150.51      2.49 o
   7   7   1       18.08       16.21      0.77 o
   8   7   1       18.35       20.75      0.88 o
   9   7   1        1.14        1.66      0.50 o
  10   7   1        0.24        0.14      0.48 o
  11   7   1        0.04       -0.62      0.62 o
  -7   8   1        1.60        0.47      0.87 o
  -6   8   1        0.02       -0.65      0.65 o
  -5   8   1        8.80        9.06      1.29 o
  -4   8   1       48.05       49.15      1.50 o
  -3   8   1       35.53       38.12      1.30 o
  -2   8   1      323.40      317.88      6.02 o
  -1   8   1       83.70       78.78      1.54 o
   0   8   1       10.49        9.66      0.61 o
   1   8   1      123.25      108.86      2.07 o
   2   8   1      113.67      105.21      2.03 o
   3   8   1        7.11        5.45      0.41 o
   4   8   1        1.08        1.83      0.45 o
   5   8   1      118.76      113.28      2.07 o
   6   8   1      321.70      317.45      4.22 o
   7   8   1       16.37       14.53      0.75 o
   8   8   1        7.58        6.08      0.63 o
   9   8   1       83.66       91.17      1.95 o
  10   8   1        3.06        4.82      0.68 o
  11   8   1        2.54        1.61      0.80 o
  -7   9   1        2.76        3.59      1.17 o
  -6   9   1        0.31        0.48      1.12 o
  -5   9   1        8.01        8.29      0.99 o
  -4   9   1        3.11        1.91      0.62 o
  -3   9   1       12.41       13.02      0.90 o
  -2   9   1       45.48       39.02      1.34 o
  -1   9   1        2.38        1.14      0.54 o
   0   9   1       12.25       11.13      0.68 o
   1   9   1        7.95        4.84      0.68 o
   2   9   1       32.91       38.99      1.27 o
   3   9   1       97.38       97.68      1.81 o
   4   9   1        0.74        1.46      0.44 o
   5   9   1       38.97       37.47      1.36 o
   6   9   1       24.46       20.23      1.14 o
   7   9   1       24.62       18.48      0.85 o
   8   9   1       31.04       32.89      1.13 o
   9   9   1        0.01        0.46      0.51 o
  10   9   1       12.75       12.31      1.03 o
  -6  10   1       11.75       10.77      2.05 o
  -5  10   1       16.06       18.26      1.61 o
  -4  10   1       21.96       21.05      1.35 o
  -3  10   1        3.54        2.65      0.66 o
  -2  10   1        0.01        0.31      0.56 o
  -1  10   1       97.05       86.22      2.05 o
   0  10   1       12.87       10.83      0.81 o
   1  10   1       63.32       64.68      1.49 o
   2  10   1      418.89      397.90      6.61 o
   3  10   1       91.78       86.94      2.00 o
   4  10   1        8.54        8.93      0.70 o
   5  10   1      202.72      200.66      3.66 o
   6  10   1        0.81        1.49      0.94 o
   7  10   1        1.57        0.64      0.64 o
   8  10   1        0.76       -0.48      0.48 o
   9  10   1        8.95        8.38      1.26 o
  10  10   1       13.33       14.85      1.35 o
  -4  11   1       12.46       18.04      1.58 o
  -3  11   1       11.80       10.19      1.31 o
  -2  11   1       11.75       10.09      0.95 o
  -1  11   1       24.31       26.68      1.37 o
   0  11   1        0.13        0.07      0.57 o
   1  11   1       14.42       13.35      0.89 o
   2  11   1        0.07        0.28      0.54 o
   3  11   1      154.52      154.67      2.96 o
   4  11   1        0.50        1.40      0.51 o
   5  11   1        6.15        6.99      0.84 o
   6  11   1       89.14       88.64      2.64 o
   7  11   1        0.02       -0.68      0.80 o
   8  11   1        2.68        4.30      1.10 o
   9  11   1       10.76       12.66      1.55 o
  -3  12   1        0.28        0.10      0.89 o
  -2  12   1        8.82       11.83      1.37 o
  -1  12   1       11.36       11.57      1.14 o
   0  12   1       13.50       10.80      0.96 o
   1  12   1        4.74        4.61      0.85 o
   2  12   1        8.77       10.77      1.08 o
   3  12   1       32.79       34.85      1.33 o
   4  12   1        9.34        9.79      0.78 o
   5  12   1       19.25       15.17      1.09 o
   6  12   1       11.80        9.63      1.55 o
   7  12   1        0.01        0.27      0.89 o
   8  12   1        0.04        0.56      0.98 o
  -1  13   1       10.51       10.06      1.35 o
   0  13   1        1.39        1.33      0.87 o
   1  13   1        0.01       -0.69      0.69 o
   2  13   1       31.57       27.54      1.51 o
   3  13   1        2.83        4.03      0.82 o
   4  13   1       21.89       22.38      1.44 o
   5  13   1        1.38        0.42      0.79 o
   6  13   1        5.71        6.79      2.21 o
  -5 -12   2        0.07        0.99      0.96 o
  -4 -12   2        1.75        1.51      1.12 o
  -3 -12   2       44.26       48.29      1.90 o
  -2 -12   2        8.05        6.52      1.19 o
  -1 -12   2        1.78        0.66      0.98 o
   0 -12   2        0.99       -0.09      1.06 o
   1 -12   2        2.31        1.77      1.00 o
  -7 -11   2        6.05        6.01      1.94 o
  -6 -11   2        2.64        2.36      0.94 o
  -5 -11   2        0.16        0.13      0.78 o
  -4 -11   2       10.20       14.04      1.10 o
  -3 -11   2        2.05        5.24      0.74 o
  -2 -11   2        9.32        5.44      0.93 o
  -1 -11   2        0.01       -0.68      0.68 o
   0 -11   2        1.45        1.69      0.95 o
   1 -11   2        3.38        1.50      0.73 o
   2 -11   2        1.73        1.39      0.87 o
   3 -11   2        2.00        1.53      0.98 o
  -8 -10   2        1.25        2.30      0.73 o
  -7 -10   2        0.02       -0.26      0.49 o
  -6 -10   2        6.43        6.82      1.22 o
  -5 -10   2        1.62        0.99      0.63 o
  -4 -10   2        2.99        1.19      0.50 o
  -3 -10   2       28.89       31.51      1.30 o
  -2 -10   2       12.47       13.48      1.06 o
  -1 -10   2        5.06        4.96      0.79 o
   0 -10   2       41.18       38.19      1.66 o
   1 -10   2       12.76       14.00      1.11 o
   2 -10   2       30.79       26.89      1.48 o
   3 -10   2        0.46        0.60      1.05 o
   4 -10   2        7.56        9.17      1.41 o
   5 -10   2       14.00       20.11      1.69 o
  -9  -9   2       26.65       33.53      1.49 o
  -8  -9   2        4.78        5.47      0.73 o
  -7  -9   2        0.11       -0.22      0.44 o
  -6  -9   2       33.07       32.92      1.08 o
  -5  -9   2        9.34        8.63      0.58 o
  -4  -9   2       10.22       10.81      0.62 o
  -3  -9   2       39.01       41.13      1.38 o
  -2  -9   2       72.27       60.08      2.22 o
  -1  -9   2       49.13       39.05      1.65 o
   0  -9   2        6.23        7.86      0.74 o
   1  -9   2        0.02       -0.64      0.64 o
   2  -9   2       30.86       25.83      1.44 o
   3  -9   2       25.91       27.82      1.49 o
   4  -9   2       13.90       15.04      1.35 o
   5  -9   2       28.14       27.23      2.32 o
   6  -9   2       27.03       32.01      2.00 o
  -9  -8   2        5.29        6.67      0.83 o
  -8  -8   2        3.35        3.16      0.58 o
  -7  -8   2       15.20       15.84      0.81 o
  -6  -8   2       20.99       18.35      0.81 o
  -5  -8   2        1.25       -0.02      0.36 o
  -4  -8   2      123.03      113.17      1.56 o
  -3  -8   2       13.39       13.40      0.62 o
  -2  -8   2      208.94      201.91      2.60 o
  -1  -8   2       27.06       21.37      1.01 o
   0  -8   2       50.80       45.22      1.61 o
   1  -8   2      121.69      116.94      2.31 o
   2  -8   2       26.59       31.77      1.54 o
   3  -8   2       35.47       31.03      1.49 o
   4  -8   2       34.72       37.75      1.66 o
   5  -8   2       25.10       21.81      1.36 o
   6  -8   2       61.44       60.22      2.19 o
   7  -8   2       31.57       35.98      2.12 o
 -10  -7   2       18.72       18.47      1.40 o
  -9  -7   2        0.68        1.67      0.55 o
  -8  -7   2       26.73       26.57      1.03 o
  -7  -7   2        0.16       -0.36      0.36 o
  -6  -7   2       13.26       12.68      0.69 o
  -5  -7   2      142.27      134.15      2.03 o
  -4  -7   2      288.64      270.52      2.86 o
  -3  -7   2      899.96      858.72      7.75 o
  -2  -7   2      183.23      188.31      2.19 o
  -1  -7   2       14.30       12.21      0.50 o
   0  -7   2       17.20       15.22      0.62 o
   1  -7   2      356.91      373.17      5.30 o
   2  -7   2        0.94        0.10      0.47 o
   3  -7   2        0.06       -0.46      0.46 o
   4  -7   2       17.65       16.63      1.26 o
   5  -7   2       91.05       92.67      2.54 o
   6  -7   2       16.85       16.04      1.21 o
   7  -7   2       28.16       26.08      2.38 o
   8  -7   2       13.62       14.31      1.59 o
 -10  -6   2        1.01        1.11      1.62 o
  -9  -6   2       61.04       63.75      1.64 o
  -8  -6   2        0.86        0.80      0.48 o
  -7  -6   2        0.72        0.35      0.63 o
  -6  -6   2      324.93      321.85      4.73 o
  -5  -6   2       51.45       48.86      1.19 o
  -4  -6   2        0.01        0.13      0.48 o
  -3  -6   2      153.77      148.12      1.71 o
  -2  -6   2       29.04       24.94      0.67 o
  -1  -6   2      247.20      245.55      2.62 o
   0  -6   2        1.20        1.32      0.32 o
   1  -6   2       49.31       45.33      1.27 o
   2  -6   2     1167.95     1178.00     11.89 o
   3  -6   2        0.25        0.09      0.45 o
   4  -6   2       40.66       41.79      1.27 o
   5  -6   2       58.08       56.23      1.83 o
   6  -6   2        7.40       10.49      1.08 o
   7  -6   2       50.49       49.95      2.17 o
   8  -6   2        8.46        7.86      1.12 o
   9  -6   2       14.76       22.08      3.05 o
 -10  -5   2        1.73        2.39      0.71 o
  -9  -5   2       23.51       25.36      1.24 o
  -8  -5   2       28.48       23.54      1.03 o
  -7  -5   2      181.85      159.58      3.73 o
  -6  -5   2       43.93       39.79      1.29 o
  -5  -5   2      265.20      268.30      3.41 o
  -4  -5   2        6.43        5.48      0.42 o
  -3  -5   2        6.65        2.18      0.26 o
  -2  -5   2      190.69      148.04      1.73 o
  -1  -5   2       97.25       95.33      1.21 o
   0  -5   2      134.95      149.92      2.12 o
   1  -5   2      816.21      835.40      7.82 o
   2  -5   2       78.05       94.52      1.22 o
   3  -5   2      218.19      233.88      2.94 o
   4  -5   2      154.03      151.93      2.04 o
   5  -5   2      280.85      269.39      3.51 o
   6  -5   2        6.19        6.26      0.96 o
   7  -5   2        0.39        0.73      1.29 o
   8  -5   2        0.41        0.89      0.76 o
   9  -5   2       14.72       13.97      2.35 o
 -11  -4   2        4.92        5.31      1.21 o
 -10  -4   2        8.97        9.81      0.92 o
  -9  -4   2        4.36        4.57      0.66 o
  -8  -4   2       58.60       58.83      1.54 o
  -7  -4   2        6.63        4.03      0.52 o
  -6  -4   2      297.62      283.96      4.27 o
  -5  -4   2      749.82      727.05      9.33 o
  -4  -4   2       27.00       30.60      0.72 o
  -3  -4   2      126.59      138.33      1.61 o
  -2  -4   2     1233.45     1282.65     12.77 o
  -1  -4   2     1929.31     2141.50     20.96 o
   0  -4   2        0.28       -0.01      0.13 o
   1  -4   2       51.70       64.74      0.94 o
   2  -4   2      633.52      609.48      6.26 o
   3  -4   2      782.55      813.85      8.98 o
   4  -4   2       29.71       22.19      0.68 o
   5  -4   2       17.53       17.76      0.68 o
   6  -4   2      199.20      193.71      2.78 o
   7  -4   2        8.32        6.83      1.08 o
   8  -4   2       22.44       24.46      1.26 o
   9  -4   2        5.43        2.00      1.64 o
  10  -4   2        7.15        6.81      2.23 o
 -11  -3   2        3.18        3.96      1.53 o
 -10  -3   2        0.48        0.80      0.57 o
  -9  -3   2       35.85       41.41      1.69 o
  -8  -3   2        2.47        1.26      0.51 o
  -7  -3   2       15.30       14.72      0.77 o
  -6  -3   2      327.45      314.61      4.48 o
  -5  -3   2        7.20        5.85      0.44 o
  -4  -3   2      295.19      290.52      4.00 o
  -3  -3   2       72.69      103.11      1.45 o
  -2  -3   2      130.03      116.10      1.32 o
  -1  -3   2      246.10      241.76      2.63 o
   0  -3   2       98.86      101.27      1.25 o
   1  -3   2      861.43      986.63      9.82 o
   2  -3   2      167.81      174.90      2.02 o
   3  -3   2       13.66       15.88      0.62 o
   4  -3   2      272.15      303.45      3.27 o
   5  -3   2        7.67        6.82      0.49 o
   6  -3   2       29.51       27.42      0.83 o
   7  -3   2       54.19       51.09      1.29 o
   8  -3   2       22.81       24.13      1.70 o
   9  -3   2       30.78       39.06      2.70 o
  10  -3   2        1.48        1.98      1.18 o
 -11  -2   2        5.83        5.29      1.64 o
 -10  -2   2        2.09        0.76      0.59 o
  -9  -2   2        2.31        1.95      0.61 o
  -8  -2   2      100.70       99.95      2.65 o
  -7  -2   2        0.05       -0.21      0.38 o
  -6  -2   2      108.43      100.80      1.88 o
  -5  -2   2      352.58      347.07      4.72 o
  -4  -2   2      148.62      153.05      2.68 o
  -3  -2   2        3.80        2.91      0.25 o
  -2  -2   2       43.71       61.04      1.16 o
  -1  -2   2      152.91      134.08      1.53 o
   0  -2   2     2210.01     2364.73     19.86 o
   1  -2   2      934.46      974.53      8.33 o
   2  -2   2        7.56       10.42      0.40 o
   3  -2   2       69.67       53.94      0.97 o
   4  -2   2        6.99        2.87      0.30 o
   5  -2   2        7.84        6.21      0.29 o
   6  -2   2       77.41       83.64      1.26 o
   7  -2   2       59.31       59.68      1.38 o
   8  -2   2        0.12        0.38      0.59 o
   9  -2   2       55.68       56.86      3.35 o
  10  -2   2       13.58       15.67      1.62 o
  11  -2   2        0.11       -0.62      0.99 o
 -11  -1   2        1.66        1.61      0.93 o
 -10  -1   2       12.56       12.38      1.54 o
  -9  -1   2        6.07        8.88      0.75 o
  -8  -1   2      120.49      127.62      2.43 o
  -7  -1   2        0.38        0.49      0.41 o
  -6  -1   2       51.79       59.26      1.36 o
  -5  -1   2      146.18      134.47      2.18 o
  -4  -1   2      103.93      110.14      1.78 o
  -3  -1   2       54.75       57.96      1.02 o
  -2  -1   2        0.75        0.62      0.15 o
  -1  -1   2      376.40      347.10      3.54 o
   0  -1   2     4233.65     4193.10     42.43 o
   1  -1   2      626.83      715.01      7.07 o
   2  -1   2      630.54      668.90      6.59 o
   3  -1   2      874.87      949.08      8.06 o
   4  -1   2       21.55       20.43      0.45 o
   5  -1   2      172.48      178.53      2.10 o
   6  -1   2       64.28       70.03      1.11 o
   7  -1   2      267.81      261.72      3.33 o
   8  -1   2        1.39       -0.46      0.47 o
   9  -1   2       13.27       11.22      1.07 o
  10  -1   2        5.48        5.14      1.24 o
  11  -1   2        1.99        2.51      1.20 o
 -11   0   2        0.70        1.88      1.29 o
 -10   0   2       10.26       11.33      1.02 o
  -9   0   2       80.80       80.35      1.91 o
  -8   0   2       25.22       24.82      1.01 o
  -7   0   2      317.03      313.61      4.60 o
  -6   0   2        2.13        1.15      0.41 o
  -5   0   2        8.78        8.22      0.47 o
  -4   0   2       14.65        9.15      0.80 o
  -3   0   2        4.83        4.81      0.46 o
  -2   0   2      988.68      966.82     11.72 o
  -1   0   2     1173.59     1162.97     14.08 o
   0   0   2     1579.54     1683.73     13.67 o
   1   0   2        3.29        3.35      0.23 o
   2   0   2      115.50       66.10      0.74 o
   3   0   2      203.67      196.21      1.81 o
   4   0   2        0.03        0.76      0.12 o
   5   0   2       52.54       40.55      0.70 o
   6   0   2      427.24      465.81      5.37 o
   7   0   2      344.73      365.11      5.08 o
   8   0   2       96.45       98.59      1.76 o
   9   0   2        0.01       -0.30      0.54 o
  10   0   2        0.04        0.00      0.62 o
  11   0   2        0.41       -0.99      0.99 o
 -10   1   2        0.00        0.04      0.57 o
  -9   1   2       28.60       30.00      1.22 o
  -8   1   2       32.17       35.35      1.20 o
  -7   1   2        0.41       -0.13      0.49 o
  -6   1   2       28.71       23.26      0.91 o
  -5   1   2     1208.68     1224.77     15.12 o
  -4   1   2       58.25       50.06      1.27 o
  -3   1   2        2.17        3.33      0.27 o
  -2   1   2      669.78      686.27      8.42 o
  -1   1   2      405.02      433.85      5.38 o
   0   1   2      914.41     1133.03      9.79 o
   1   1   2      181.83      182.94      2.83 o
   2   1   2       33.01       35.45      0.48 o
   3   1   2      609.85      527.67      4.88 o
   4   1   2      109.31      102.43      1.16 o
   5   1   2      251.04      298.98      3.42 o
   6   1   2      267.59      229.72      2.62 o
   7   1   2       68.38       70.91      1.37 o
   8   1   2       34.93       34.13      1.04 o
   9   1   2       32.42       34.42      1.09 o
  10   1   2        3.56        3.71      0.79 o
  11   1   2        1.03        1.85      1.12 o
 -10   2   2        0.14       -0.60      0.67 o
  -9   2   2        8.28        8.48      0.93 o
  -8   2   2       84.67       82.99      1.87 o
  -7   2   2        3.26        3.16      0.55 o
  -6   2   2      144.93      153.79      2.56 o
  -5   2   2      239.07      250.12      3.62 o
  -4   2   2       54.65       42.06      1.14 o
  -3   2   2      113.75      127.86      2.26 o
  -2   2   2       83.78       75.95      1.47 o
  -1   2   2       46.89       36.73      1.24 o
   0   2   2      377.31      362.87      3.71 o
   1   2   2     1118.45     1206.46     22.76 o
   2   2   2    12271.91    10773.48    116.12 o
   3   2   2     1756.20     1766.02     17.27 o
   4   2   2        9.65       18.90      0.46 o
   5   2   2       74.02       67.64      1.69 o
   6   2   2      408.13      421.19      5.03 o
   7   2   2       74.44       79.04      1.45 o
   8   2   2       25.27       18.11      1.34 o
   9   2   2       33.37       35.51      1.08 o
  10   2   2       41.02       41.72      1.26 o
  11   2   2        0.12       -0.62      0.62 o
 -10   3   2       12.07        9.93      1.11 o
  -9   3   2        5.26        4.99      0.82 o
  -8   3   2       24.60       29.38      1.17 o
  -7   3   2       38.64       41.73      1.23 o
  -6   3   2      282.66      275.78      5.42 o
  -5   3   2       47.48       50.20      1.23 o
  -4   3   2     1311.09     1308.03     16.05 o
  -3   3   2      175.06      197.75      2.80 o
  -2   3   2       32.14       45.03      0.89 o
  -1   3   2     2748.22     2817.71     30.40 o
   0   3   2      285.13      304.11      3.44 o
   1   3   2      592.99      626.99      6.94 o
   2   3   2      206.94      202.79      3.47 o
   3   3   2      101.28      122.06      1.58 o
   4   3   2      968.32     1003.30     11.02 o
   5   3   2       21.06       21.82      0.76 o
   6   3   2       17.95       11.33      0.52 o
   7   3   2      136.14      129.14      2.02 o
   8   3   2        0.11       -0.05      0.38 o
   9   3   2       11.74       13.10      0.72 o
  10   3   2       19.81       16.56      0.82 o
  11   3   2        5.38        3.83      0.65 o
  12   3   2        0.53       -0.84      1.12 o
  -9   4   2        8.54       10.12      1.21 o
  -8   4   2       49.58       45.79      1.75 o
  -7   4   2       52.97       54.49      1.25 o
  -6   4   2        0.85        0.08      0.34 o
  -5   4   2      511.33      491.26      6.54 o
  -4   4   2       33.54       37.72      1.42 o
  -3   4   2        0.57       -0.24      0.24 o
  -2   4   2     1487.15     1540.51     18.67 o
  -1   4   2     1763.86     1822.53     19.85 o
   0   4   2      794.67      760.33      9.50 o
   1   4   2      427.10      490.02      5.52 o
   2   4   2        4.22        4.73      0.42 o
   3   4   2      689.48      684.07      7.71 o
   4   4   2      584.97      630.33      6.39 o
   5   4   2       37.93       33.78      0.79 o
   6   4   2      596.67      611.84      7.10 o
   7   4   2        0.12        0.04      0.32 o
   8   4   2        4.27        4.13      0.45 o
   9   4   2       25.35       23.22      0.89 o
  10   4   2        2.29        4.12      0.63 o
  11   4   2        1.10        1.08      0.55 o
  12   4   2        2.63        2.54      0.80 o
  -9   5   2        3.38        2.09      1.02 o
  -8   5   2       71.96       85.54      2.93 o
  -7   5   2       33.55       30.42      1.47 o
  -6   5   2       19.84       20.59      0.75 o
  -5   5   2       17.64       18.78      0.77 o
  -4   5   2       10.50        6.35      0.64 o
  -3   5   2      142.43      137.48      2.16 o
  -2   5   2       22.18       22.48      0.72 o
  -1   5   2      529.87      544.24      7.05 o
   0   5   2     1151.25     1138.21     14.11 o
   1   5   2       19.57       12.78      0.46 o
   2   5   2      441.65      481.29      5.60 o
   3   5   2       27.74       27.82      0.91 o
   4   5   2       92.00      114.46      1.46 o
   5   5   2        0.06       -0.13      0.15 o
   6   5   2      167.80      155.59      2.29 o
   7   5   2      430.37      422.62      5.24 o
   8   5   2        2.83        3.04      0.73 o
   9   5   2       85.77       76.70      1.63 o
  10   5   2       42.60       45.32      1.34 o
  11   5   2        4.51        2.70      0.61 o
  -9   6   2        2.38        2.82      1.76 o
  -8   6   2        2.57        0.76      1.12 o
  -7   6   2      105.58      111.34      3.24 o
  -6   6   2        2.09        0.79      0.64 o
  -5   6   2        6.94        3.84      0.46 o
  -4   6   2      137.17      127.97      2.20 o
  -3   6   2       87.18      100.85      1.68 o
  -2   6   2        7.72        8.82      0.42 o
  -1   6   2     1017.10      983.15     12.39 o
   0   6   2        8.41        9.38      0.58 o
   1   6   2        1.06        1.42      0.43 o
   2   6   2        0.36        0.84      0.43 o
   3   6   2      158.27      160.50      2.01 o
   4   6   2       96.68       86.30      1.22 o
   5   6   2        0.01        0.21      0.17 o
   6   6   2       72.67       77.67      1.44 o
   7   6   2       27.82       24.55      0.90 o
   8   6   2       39.96       37.24      1.10 o
   9   6   2        7.68        8.12      0.65 o
  10   6   2        4.23        2.09      0.53 o
  11   6   2       17.16       19.92      1.03 o
  -8   7   2        3.44        3.41      1.64 o
  -7   7   2       11.52       11.54      1.07 o
  -6   7   2       28.92       29.16      1.19 o
  -5   7   2        5.40        3.07      0.58 o
  -4   7   2        0.97        0.00      0.41 o
  -3   7   2      280.75      268.82      3.59 o
  -2   7   2      126.58      129.37      2.04 o
  -1   7   2       96.94       94.16      1.64 o
   0   7   2      426.38      396.01      4.83 o
   1   7   2      106.38      136.61      2.31 o
   2   7   2       70.00       83.64      1.38 o
   3   7   2       10.21       14.35      0.53 o
   4   7   2       29.43       29.18      0.80 o
   5   7   2       24.62       23.87      0.70 o
   6   7   2       18.31       21.39      0.87 o
   7   7   2      379.87      343.01      4.49 o
   8   7   2       27.38       27.07      1.10 o
   9   7   2        0.10        0.30      0.58 o
  10   7   2       34.36       34.07      1.19 o
  11   7   2        9.51       11.63      1.02 o
  -7   8   2        1.12        1.88      0.87 o
  -6   8   2        2.11        1.24      0.61 o
  -5   8   2        5.94        6.29      0.72 o
  -4   8   2        7.18        6.86      0.68 o
  -3   8   2        2.41        1.61      0.53 o
  -2   8   2       22.04       19.20      1.05 o
  -1   8   2      303.36      271.94      3.64 o
   0   8   2        1.28        0.70      0.42 o
   1   8   2       18.31       19.43      0.86 o
   2   8   2       12.87       11.50      0.71 o
   3   8   2        7.20        6.36      0.41 o
   4   8   2      117.05      108.32      1.66 o
   5   8   2       39.69       41.51      0.99 o
   6   8   2       27.97       25.89      1.00 o
   7   8   2      123.99      119.48      2.10 o
   8   8   2       57.21       51.34      1.35 o
   9   8   2       16.30       16.14      0.85 o
  10   8   2        2.57        2.76      0.62 o
  11   8   2        4.83        7.19      0.95 o
  -7   9   2       14.16       15.82      1.52 o
  -6   9   2        0.63        0.10      0.85 o
  -5   9   2        0.36        0.16      0.55 o
  -4   9   2       40.56       42.35      1.85 o
  -3   9   2       68.35       67.86      2.08 o
  -2   9   2       19.95       16.47      0.90 o
  -1   9   2       25.24       27.73      0.98 o
   0   9   2      395.45      361.44      4.67 o
   1   9   2        0.02       -0.36      0.36 o
   2   9   2        3.83        2.10      0.49 o
   3   9   2      152.80      157.65      2.45 o
   4   9   2      188.25      196.35      2.61 o
   5   9   2        1.88        3.70      0.41 o
   6   9   2      245.14      250.79      4.65 o
   7   9   2       15.67       11.58      1.17 o
   8   9   2       85.90       71.89      1.88 o
   9   9   2        4.49        4.81      0.75 o
  10   9   2        0.23        0.83      0.84 o
  -6  10   2        2.81        3.71      1.06 o
  -5  10   2        6.32        8.09      2.17 o
  -4  10   2        8.35        8.22      0.83 o
  -3  10   2       45.91       51.84      1.64 o
  -2  10   2        2.73        1.99      0.73 o
  -1  10   2        1.30        1.20      0.59 o
   0  10   2       18.88       18.06      0.85 o
   1  10   2       15.57       12.12      0.78 o
   2  10   2        9.65        9.70      0.76 o
   3  10   2      277.08      266.60      3.74 o
   4  10   2       32.15       31.24      1.20 o
   5  10   2      191.61      179.97      3.36 o
   6  10   2        0.00        0.05      1.12 o
   7  10   2        8.50        7.41      1.47 o
   8  10   2        0.02        0.20      0.66 o
   9  10   2        0.04       -0.36      0.55 o
  10  10   2       21.20       26.50      1.62 o
  -5  11   2        0.06       -0.88      0.91 o
  -4  11   2       28.66       33.60      2.06 o
  -3  11   2       11.97       12.28      0.98 o
  -2  11   2        5.80        6.96      1.24 o
  -1  11   2       84.08       75.26      1.99 o
   0  11   2       11.28       12.39      0.90 o
   1  11   2        0.51        0.29      0.48 o
   2  11   2       90.10       84.84      2.17 o
   3  11   2       17.78       18.43      0.89 o
   4  11   2      218.00      219.41      4.97 o
   5  11   2       25.22       21.85      1.20 o
   6  11   2       17.82       16.43      1.24 o
   7  11   2       64.09       61.89      2.59 o
   8  11   2        6.63        7.31      1.21 o
   9  11   2        0.07        1.42      1.23 o
  -3  12   2        4.25        3.88      1.17 o
  -2  12   2        0.00       -0.83      0.88 o
  -1  12   2       23.98       28.16      1.71 o
   0  12   2        9.99        7.79      0.89 o
   1  12   2       30.37       28.00      1.69 o
   2  12   2        0.08       -0.35      0.51 o
   3  12   2       76.94       80.07      1.82 o
   4  12   2       71.59       68.93      2.06 o
   5  12   2       14.03       16.72      1.27 o
   6  12   2        5.81        6.73      0.91 o
   7  12   2        0.06       -0.82      0.82 o
   8  12   2        5.36        5.34      1.26 o
  -2  13   2        0.11       -0.29      0.91 o
  -1  13   2        0.71        0.41      0.89 o
   0  13   2       23.02       24.34      1.41 o
   1  13   2        0.04       -0.03      0.99 o
   2  13   2       12.51       11.07      1.07 o
   3  13   2       35.09       34.33      1.41 o
   4  13   2        2.47        3.72      0.71 o
   5  13   2       21.93       16.89      1.35 o
   6  13   2        0.92        0.95      1.27 o
   7  13   2        5.23        9.65      2.29 o
   1  14   2        6.43        5.65      0.98 o
   2  14   2        1.88        2.15      0.85 o
   3  14   2        2.16        1.82      0.98 o
   4  14   2       17.20       17.52      1.69 o
   5  14   2        0.83        1.88      1.00 o
  -3 -12   3        0.03        0.20      0.95 o
  -2 -12   3       18.12       24.31      2.88 o
  -1 -12   3        0.24        1.30      1.76 o
   0 -12   3        0.68       -0.94      0.94 o
  -6 -11   3        8.28        8.96      1.30 o
  -5 -11   3        6.75        9.21      1.09 o
  -4 -11   3        0.49       -0.54      1.10 o
  -3 -11   3       19.77       30.06      1.63 o
  -2 -11   3        1.12        3.46      0.92 o
  -1 -11   3        6.31        8.29      1.05 o
   0 -11   3       11.34       12.80      1.24 o
   1 -11   3        2.67        1.17      0.91 o
   2 -11   3       13.67       14.37      3.41 o
   3 -11   3        7.60        6.27      1.41 o
  -7 -10   3        3.37        2.83      0.83 o
  -6 -10   3        7.44        9.38      0.97 o
  -5 -10   3        1.71        1.37      0.98 o
  -4 -10   3       17.23       21.00      0.99 o
  -3 -10   3       10.16       13.51      1.17 o
  -2 -10   3      127.60      133.97      4.48 o
  -1 -10   3        0.69        3.03      0.79 o
   0 -10   3       17.38       15.33      1.81 o
   1 -10   3       19.68       19.20      1.32 o
   2 -10   3        5.14        6.22      1.11 o
   3 -10   3        4.86        5.32      0.98 o
   4 -10   3        4.60        3.42      1.94 o
  -8  -9   3       21.54       27.69      2.10 o
  -7  -9   3       11.71       11.64      0.93 o
  -6  -9   3        0.07        0.27      0.44 o
  -5  -9   3       10.81       11.99      0.66 o
  -4  -9   3        0.09       -0.20      0.37 o
  -3  -9   3        4.50        4.80      1.24 o
  -2  -9   3       35.84       48.28      2.11 o
  -1  -9   3       87.33       83.35      2.37 o
   0  -9   3        2.20        3.94      0.77 o
   1  -9   3       22.20       26.78      1.38 o
   2  -9   3       22.46       21.68      1.29 o
   3  -9   3       16.73       20.40      1.86 o
   4  -9   3       18.67       20.90      1.39 o
   5  -9   3        1.10        0.29      0.85 o
   6  -9   3        0.16        1.29      0.98 o
  -9  -8   3       20.90       20.54      1.47 o
  -8  -8   3       34.53       39.55      1.31 o
  -7  -8   3       14.48       19.01      0.89 o
  -6  -8   3        1.16        1.50      0.45 o
  -5  -8   3        5.99        6.96      0.54 o
  -4  -8   3      137.07      139.08      2.05 o
  -3  -8   3       24.72       22.31      0.67 o
  -2  -8   3        4.50        4.82      0.52 o
  -1  -8   3      425.83      463.84      7.64 o
   0  -8   3        0.56       -0.17      0.60 o
   1  -8   3       21.05       20.19      1.55 o
   2  -8   3       29.69       36.96      1.57 o
   3  -8   3       20.43       19.87      1.29 o
   4  -8   3        7.09        8.70      1.03 o
   5  -8   3       53.72       60.55      2.18 o
   6  -8   3        0.04        0.45      0.89 o
   7  -8   3       26.94       31.82      5.52 o
  -9  -7   3        1.81        1.47      0.82 o
  -8  -7   3       18.56       23.53      1.05 o
  -7  -7   3       23.37       28.88      1.42 o
  -6  -7   3        0.01       -0.37      0.37 o
  -5  -7   3       73.92       69.29      1.36 o
  -4  -7   3       12.10       11.46      0.50 o
  -3  -7   3      138.58      145.44      1.79 o
  -2  -7   3      343.12      335.40      3.57 o
  -1  -7   3        2.87        4.95      0.57 o
   0  -7   3      383.81      368.06      5.00 o
   1  -7   3        0.26       -0.09      0.46 o
   2  -7   3       20.48       20.06      1.89 o
   3  -7   3      179.73      180.47      3.71 o
   4  -7   3        6.50        6.08      0.84 o
   5  -7   3        6.65        6.67      1.05 o
   6  -7   3       16.31       19.10      1.31 o
   7  -7   3        0.14        0.67      1.00 o
   8  -7   3       17.24       22.54      1.74 o
 -10  -6   3        5.91        7.72      1.19 o
  -9  -6   3        0.04        0.64      0.64 o
  -8  -6   3       45.72       44.30      1.42 o
  -7  -6   3       13.02       10.99      0.75 o
  -6  -6   3        2.27        2.37      0.53 o
  -5  -6   3      769.63      729.08      9.51 o
  -4  -6   3      147.28      146.10      2.00 o
  -3  -6   3      135.94      138.08      1.68 o
  -2  -6   3       26.76       28.48      0.66 o
  -1  -6   3       29.10       23.69      0.60 o
   0  -6   3       34.59       33.07      0.86 o
   1  -6   3       23.47       27.72      0.81 o
   2  -6   3      102.73      101.46      1.55 o
   3  -6   3      271.88      277.62      4.15 o
   4  -6   3        0.06       -0.33      0.56 o
   5  -6   3        0.89        0.67      0.61 o
   6  -6   3        0.02       -0.56      0.56 o
   7  -6   3        0.62        0.16      0.75 o
   8  -6   3        0.41        0.87      0.89 o
 -10  -5   3        1.36        1.19      0.96 o
  -9  -5   3       14.21       15.86      1.14 o
  -8  -5   3       10.13       12.08      0.78 o
  -7  -5   3       45.50       44.42      1.31 o
  -6  -5   3       73.99       67.36      1.57 o
  -5  -5   3      189.21      171.64      2.80 o
  -4  -5   3     1822.18     1762.99     17.50 o
  -3  -5   3      189.08      175.52      2.05 o
  -2  -5   3       90.82      102.40      1.45 o
  -1  -5   3      469.28      480.62      4.39 o
   0  -5   3      122.49      131.93      1.78 o
   1  -5   3       92.94       99.17      1.57 o
   2  -5   3      546.56      571.21      6.02 o
   3  -5   3       10.29       12.05      0.52 o
   4  -5   3      474.06      480.91      5.85 o
   5  -5   3       38.58       38.45      1.20 o
   6  -5   3       18.35       14.08      0.95 o
   7  -5   3        2.89        3.88      0.89 o
   8  -5   3        0.42       -0.58      1.53 o
   9  -5   3        0.95       -0.47      1.53 o
 -10  -4   3        8.34       10.49      1.41 o
  -9  -4   3        0.66       -0.40      0.56 o
  -8  -4   3        8.86       12.78      0.79 o
  -7  -4   3       58.75       56.21      1.48 o
  -6  -4   3       67.64       73.93      1.62 o
  -5  -4   3      313.92      306.53      4.38 o
  -4  -4   3     2014.74     1959.17     21.05 o
  -3  -4   3        1.16        0.69      0.22 o
  -2  -4   3      222.04      223.43      2.59 o
  -1  -4   3      321.84      347.94      3.45 o
   0  -4   3       49.77       79.33      1.04 o
   1  -4   3      260.60      313.64      3.43 o
   2  -4   3       69.65       82.02      1.21 o
   3  -4   3      639.66      625.64      7.50 o
   4  -4   3        4.48        6.41      0.42 o
   5  -4   3       13.64       12.62      0.72 o
   6  -4   3       64.81       68.54      1.62 o
   7  -4   3        9.18        7.33      0.86 o
   8  -4   3       14.16       16.66      1.89 o
   9  -4   3       23.71       21.61      2.70 o
  10  -4   3        0.55        1.64      1.76 o
 -10  -3   3        5.75        5.58      1.47 o
  -9  -3   3        0.29        0.42      0.59 o
  -8  -3   3      125.89      122.34      2.49 o
  -7  -3   3      185.38      163.82      2.83 o
  -6  -3   3       20.82       15.69      0.75 o
  -5  -3   3      565.85      539.84      7.09 o
  -4  -3   3        7.37        4.95      0.54 o
  -3  -3   3      317.43      283.71      4.40 o
  -2  -3   3      112.06      137.52      1.57 o
  -1  -3   3      134.78      177.34      2.23 o
   0  -3   3      989.44     1053.30      9.66 o
   1  -3   3      282.01      348.72      3.69 o
   2  -3   3      144.58      152.37      1.79 o
   3  -3   3        0.77        0.64      0.22 o
   4  -3   3        5.10        6.45      0.44 o
   5  -3   3        5.07        4.82      0.37 o
   6  -3   3       14.59       19.61      0.68 o
   7  -3   3       14.89       17.55      0.90 o
   8  -3   3        4.25        2.38      0.63 o
   9  -3   3        0.21       -0.58      0.82 o
  10  -3   3       12.42       14.76      1.62 o
 -10  -2   3       14.03       17.03      1.54 o
  -9  -2   3        0.17       -0.20      0.71 o
  -8  -2   3      150.68      139.62      2.63 o
  -7  -2   3      135.41      143.21      2.58 o
  -6  -2   3      446.66      435.56      5.96 o
  -5  -2   3       69.21       65.17      1.37 o
  -4  -2   3      917.46      938.23     11.69 o
  -3  -2   3      266.14      290.49      3.91 o
  -2  -2   3       64.48       74.49      0.99 o
  -1  -2   3     1549.39     1591.17     18.92 o
   0  -2   3     2024.26     2248.03     21.70 o
   1  -2   3      296.18      286.19      2.78 o
   2  -2   3      258.82      235.55      2.50 o
   3  -2   3      452.22      461.51      5.21 o
   4  -2   3        9.24       15.47      0.50 o
   5  -2   3       23.27       21.18      0.90 o
   6  -2   3       10.28       12.28      0.71 o
   7  -2   3      288.52      278.56      4.88 o
   8  -2   3        0.06       -0.28      0.82 o
   9  -2   3        1.72        1.08      0.90 o
  10  -2   3        0.73        0.05      0.96 o
  11  -2   3        1.07       -1.64      1.64 o
 -10  -1   3       11.98       11.28      1.06 o
  -9  -1   3        7.23        8.20      0.85 o
  -8  -1   3        0.17       -0.21      0.46 o
  -7  -1   3      230.14      235.57      3.72 o
  -6  -1   3       70.58       65.86      1.48 o
  -5  -1   3        6.77        8.23      0.50 o
  -4  -1   3        0.15        0.84      0.36 o
  -3  -1   3     2117.25     2264.84     27.26 o
  -2  -1   3        0.00        1.06      0.18 o
  -1  -1   3      821.91      883.69      8.78 o
   0  -1   3     2502.32     2513.89     33.28 o
   1  -1   3      576.92      638.61      5.51 o
   2  -1   3        7.33        5.32      0.33 o
   3  -1   3      462.89      419.44      3.93 o
   4  -1   3      846.72      857.07      8.54 o
   5  -1   3       95.44      104.64      1.26 o
   6  -1   3        0.90        0.12      0.19 o
   7  -1   3       24.84       24.19      0.78 o
   8  -1   3      144.89      135.31      2.87 o
   9  -1   3        9.47       10.22      1.88 o
  10  -1   3       18.00       17.54      2.11 o
  11  -1   3        1.90        1.54      1.13 o
 -10   0   3       16.51       14.88      1.16 o
  -9   0   3       21.88       23.84      1.52 o
  -8   0   3        2.97        2.49      0.58 o
  -7   0   3      325.34      336.86      4.92 o
  -6   0   3        0.32       -0.07      0.35 o
  -5   0   3       10.38       10.48      0.57 o
  -4   0   3      451.60      430.55      5.64 o
  -3   0   3       16.93       24.42      0.65 o
  -2   0   3      149.48      150.52      2.20 o
  -1   0   3       62.15       52.19      0.83 o
   0   0   3      595.31      537.21      4.40 o
   1   0   3     1897.90     1882.15     18.24 o
   2   0   3     2250.07     2335.77     22.79 o
   3   0   3      335.42      372.86      3.52 o
   4   0   3      375.54      344.92      3.62 o
   5   0   3      170.27      190.64      2.04 o
   6   0   3      112.92      110.96      1.38 o
   7   0   3      183.93      180.97      2.10 o
   8   0   3        0.84        1.60      0.59 o
   9   0   3        0.57        0.08      0.56 o
  10   0   3        9.65       10.75      1.41 o
  11   0   3       15.07       14.58      1.70 o
 -10   1   3       11.64       10.61      1.32 o
  -9   1   3       53.45       52.70      1.76 o
  -8   1   3       20.34       21.26      1.00 o
  -7   1   3      302.49      304.49      5.05 o
  -6   1   3      426.01      421.51      5.80 o
  -5   1   3       18.44       21.43      0.83 o
  -4   1   3      324.25      320.59      4.34 o
  -3   1   3        1.05        0.23      0.20 o
  -2   1   3      680.58      723.87      8.92 o
  -1   1   3      422.18      417.10      5.24 o
   0   1   3        7.44        3.03      0.38 o
   1   1   3    12222.94    11234.29    144.55 o
   2   1   3     2073.90     2217.53     21.43 o
   3   1   3     1778.90     1777.98     15.92 o
   4   1   3       16.49       14.73      0.79 o
   5   1   3      271.63      282.86      2.86 o
   6   1   3       68.23       57.26      0.89 o
   7   1   3       58.56       50.00      1.04 o
   8   1   3      225.16      230.40      3.18 o
   9   1   3        0.05       -0.39      0.39 o
  10   1   3        3.69        3.44      1.31 o
  11   1   3        2.83        2.47      1.70 o
 -10   2   3        1.67        1.98      1.06 o
  -9   2   3        2.22        2.16      0.70 o
  -8   2   3        0.25        0.34      0.47 o
  -7   2   3       38.67       42.20      1.30 o
  -6   2   3      305.38      286.87      4.22 o
  -5   2   3      130.85      127.31      3.13 o
  -4   2   3      437.00      471.06      6.16 o
  -3   2   3      115.27       79.15      1.38 o
  -2   2   3       17.51       18.76      0.65 o
  -1   2   3      611.87      637.14      7.85 o
   0   2   3     9602.91     8960.01     91.95 o
   1   2   3     4963.08     5213.81     89.64 o
   2   2   3    11060.69    10194.49    171.48 o
   3   2   3      129.67      104.54      1.45 o
   4   2   3       85.19       85.86      1.28 o
   5   2   3      416.75      389.52      4.57 o
   6   2   3        5.70        2.43      0.22 o
   7   2   3      186.34      187.08      2.63 o
   8   2   3      245.44      263.28      3.56 o
   9   2   3       63.40       62.68      1.41 o
  10   2   3        0.11       -0.24      0.44 o
  11   2   3        7.54        8.65      1.45 o
  12   2   3        2.58        0.92      1.18 o
 -10   3   3       24.53       31.35      3.05 o
  -9   3   3        0.35       -0.14      0.59 o
  -8   3   3        0.12        0.50      0.92 o
  -7   3   3        0.02       -0.47      0.47 o
  -6   3   3       74.22       84.45      1.79 o
  -5   3   3       56.53       50.93      1.27 o
  -4   3   3      133.95       99.39      1.77 o
  -3   3   3      993.42     1074.92     13.24 o
  -2   3   3      600.99      666.10      8.31 o
  -1   3   3      745.69      781.66     11.19 o
   0   3   3     2632.77     2779.97     27.21 o
   1   3   3       24.90       13.63      0.36 o
   2   3   3     4550.31     4696.48     50.86 o
   3   3   3       26.90       34.46      0.76 o
   4   3   3      435.71      406.31      4.71 o
   5   3   3      194.23      198.25      2.35 o
   6   3   3        0.40        0.31      0.25 o
   7   3   3      398.75      372.57      4.62 o
   8   3   3      140.44      150.95      2.37 o
   9   3   3        0.01       -0.38      0.38 o
  10   3   3      141.72      144.17      2.50 o
  11   3   3        2.44        1.78      0.77 o
  12   3   3       14.07       15.38      1.91 o
  -9   4   3       13.03       14.56      1.88 o
  -8   4   3       49.68       52.04      1.73 o
  -7   4   3       53.93       53.38      1.64 o
  -6   4   3      106.39      106.06      2.06 o
  -5   4   3        2.49        3.91      0.51 o
  -4   4   3      203.75      201.57      3.02 o
  -3   4   3      340.29      382.50      5.08 o
  -2   4   3      637.74      694.89      8.70 o
  -1   4   3      482.14      439.23      5.71 o
   0   4   3       46.03       56.48      0.82 o
   1   4   3     1344.19     1283.30     13.99 o
   2   4   3       96.77       86.02      1.38 o
   3   4   3        2.89        1.19      0.22 o
   4   4   3      495.48      436.84      5.06 o
   5   4   3       76.23       87.45      1.29 o
   6   4   3        0.11       -0.28      0.32 o
   7   4   3       56.50       57.83      1.73 o
   8   4   3       63.23       61.66      1.84 o
   9   4   3        1.09        1.70      0.46 o
  10   4   3       35.00       39.46      1.21 o
  11   4   3       41.37       49.15      1.45 o
  12   4   3        4.17        4.89      1.10 o
  -9   5   3        1.53        1.53      1.17 o
  -8   5   3        0.06       -0.12      0.76 o
  -7   5   3      162.43      167.37      2.86 o
  -6   5   3       38.05       35.81      1.02 o
  -5   5   3       14.99       12.80      0.69 o
  -4   5   3      129.57      144.26      2.77 o
  -3   5   3       30.93       23.41      0.81 o
  -2   5   3      223.69      212.52      2.77 o
  -1   5   3      280.76      308.39      3.74 o
   0   5   3     1720.72     1623.77     16.10 o
   1   5   3       22.54       32.72      0.63 o
   2   5   3        0.01        1.47      0.20 o
   3   5   3      277.12      251.70      3.19 o
   4   5   3      214.29      200.03      2.90 o
   5   5   3      560.04      520.27      6.80 o
   6   5   3      135.35      141.19      2.38 o
   7   5   3       35.90       29.32      1.30 o
   8   5   3       66.70       64.53      1.41 o
   9   5   3       49.88       51.36      1.30 o
  10   5   3       12.86       15.18      0.82 o
  11   5   3       27.71       29.65      1.49 o
  12   5   3        1.79        1.21      0.76 o
  -8   6   3        3.33        5.51      1.64 o
  -7   6   3        4.71        5.75      0.81 o
  -6   6   3       23.16       28.60      1.27 o
  -5   6   3        7.37        9.38      0.63 o
  -4   6   3       48.04       40.79      1.33 o
  -3   6   3      378.60      387.42      4.76 o
  -2   6   3       16.11       23.51      1.35 o
  -1   6   3       87.68       91.24      2.01 o
   0   6   3      249.13      278.39      3.99 o
   1   6   3      117.78      111.13      1.84 o
   2   6   3      107.80      128.87      2.08 o
   3   6   3       70.48       58.31      1.13 o
   4   6   3      226.24      210.41      3.19 o
   5   6   3      209.94      208.20      3.46 o
   6   6   3        0.74        2.72      0.53 o
   7   6   3      322.41      318.86      4.15 o
   8   6   3        1.71        1.50      0.40 o
   9   6   3        0.39        0.81      0.43 o
  10   6   3       36.94       36.45      1.18 o
  11   6   3        0.31        0.64      0.54 o
  12   6   3       17.06       19.04      1.89 o
  -8   7   3        4.47        4.11      1.23 o
  -7   7   3       11.05       12.61      1.01 o
  -6   7   3       62.37       58.75      2.54 o
  -5   7   3        0.97        0.68      0.48 o
  -4   7   3       34.39       30.05      1.03 o
  -3   7   3       15.75       20.17      0.97 o
  -2   7   3       64.72       60.93      1.50 o
  -1   7   3        0.01       -0.11      0.43 o
   0   7   3      281.93      262.11      4.75 o
   1   7   3       86.74       87.37      1.77 o
   2   7   3      107.92      116.01      2.01 o
   3   7   3       46.32       58.54      1.18 o
   4   7   3       55.44       49.93      1.08 o
   5   7   3      294.44      286.09      4.83 o
   6   7   3       57.46       58.99      1.41 o
   7   7   3        9.46       10.80      0.73 o
   8   7   3      127.35      106.31      2.24 o
   9   7   3       55.20       52.49      1.63 o
  10   7   3        7.89        8.38      0.71 o
  11   7   3       25.77       30.26      1.23 o
  -7   8   3        6.14        5.19      0.84 o
  -6   8   3       11.97       11.05      1.02 o
  -5   8   3       20.39       20.19      1.49 o
  -4   8   3        3.45        3.63      0.75 o
  -3   8   3       71.34       71.96      1.51 o
  -2   8   3       76.09       83.88      1.65 o
  -1   8   3       40.72       37.01      1.05 o
   0   8   3       88.31       85.85      1.84 o
   1   8   3       12.37        9.33      0.70 o
   2   8   3      202.37      198.44      3.19 o
   3   8   3       79.94       84.98      1.35 o
   4   8   3        2.07        2.27      0.34 o
   5   8   3      278.69      273.84      3.61 o
   6   8   3        9.02        7.69      0.76 o
   7   8   3       15.00       16.49      0.83 o
   8   8   3       47.83       49.52      1.68 o
   9   8   3        0.00        0.13      0.50 o
  10   8   3       10.85        7.66      0.83 o
  11   8   3        0.07        0.54      0.96 o
  -6   9   3        5.40        5.56      0.87 o
  -5   9   3        0.15        0.21      0.58 o
  -4   9   3        3.21        2.42      0.66 o
  -3   9   3        2.91        4.51      0.92 o
  -2   9   3       88.48       90.64      2.00 o
  -1   9   3       54.62       48.06      1.28 o
   0   9   3        5.02        5.88      0.82 o
   1   9   3      282.23      273.03      3.71 o
   2   9   3       22.23       20.89      1.22 o
   3   9   3        6.67        6.77      0.53 o
   4   9   3      297.24      298.14      3.60 o
   5   9   3        4.50        5.35      0.48 o
   6   9   3      164.16      150.99      3.20 o
   7   9   3        8.72        8.71      0.86 o
   8   9   3        1.47        0.81      0.84 o
   9   9   3       58.26       59.69      1.78 o
  10   9   3        0.32        0.33      0.63 o
  11   9   3        0.81        2.43      1.21 o
  -6  10   3        1.32        0.79      0.91 o
  -5  10   3        5.24        5.08      0.85 o
  -4  10   3        2.43        1.41      0.66 o
  -3  10   3        0.79        0.50      0.59 o
  -2  10   3       53.92       56.42      1.67 o
  -1  10   3       10.16        9.85      1.01 o
   0  10   3      110.07      102.27      1.94 o
   1  10   3        3.52        3.08      0.55 o
   2  10   3       24.87       24.71      1.05 o
   3  10   3        3.44        2.10      0.57 o
   4  10   3       18.11       16.15      0.77 o
   5  10   3      115.15      121.96      2.18 o
   6  10   3       37.32       30.41      1.78 o
   7  10   3       33.27       33.64      1.62 o
   8  10   3       75.85       78.57      2.60 o
   9  10   3        9.32       10.04      1.07 o
  10  10   3        2.73        3.01      0.96 o
  -5  11   3        1.02        2.13      1.02 o
  -4  11   3       25.17       25.65      1.40 o
  -3  11   3       48.98       48.61      1.69 o
  -2  11   3       20.59       21.30      1.12 o
  -1  11   3       22.76       21.24      1.13 o
   0  11   3        6.27        6.16      0.67 o
   1  11   3        4.37        2.41      0.65 o
   2  11   3       46.45       44.46      1.32 o
   3  11   3       21.89       23.71      1.16 o
   4  11   3        3.21        3.21      0.68 o
   5  11   3      215.12      192.17      3.61 o
   6  11   3        5.75        5.56      1.17 o
   7  11   3       27.64       23.86      2.70 o
   8  11   3        2.52        0.37      1.06 o
   9  11   3        6.22        6.62      1.00 o
  10  11   3        5.95        6.27      1.11 o
  -3  12   3       33.51       32.66      1.64 o
  -2  12   3       36.99       40.43      1.84 o
  -1  12   3        1.48        2.13      0.72 o
   0  12   3        6.19        8.90      0.99 o
   1  12   3       13.94       12.44      0.87 o
   2  12   3        1.97        1.48      0.57 o
   3  12   3       10.20       11.41      0.79 o
   4  12   3       80.36       85.30      1.88 o
   5  12   3        8.24        8.47      0.93 o
   6  12   3       33.79       32.28      1.46 o
   7  12   3        7.92       10.65      1.44 o
   8  12   3        4.44        5.39      1.26 o
   9  12   3       31.54       38.71      3.93 o
  -2  13   3        6.15        7.43      1.24 o
  -1  13   3       14.36       15.98      1.35 o
   0  13   3        3.39        3.45      0.88 o
   1  13   3       50.64       56.57      1.85 o
   2  13   3        1.38        2.23      0.73 o
   3  13   3       12.95       11.82      0.77 o
   4  13   3        0.19       -0.35      0.51 o
   5  13   3       14.88       15.41      1.27 o
   6  13   3        2.11        0.64      0.79 o
   7  13   3        1.52        1.90      1.04 o
   8  13   3        7.42        9.85      1.52 o
   0  14   3        3.03        1.66      1.04 o
   1  14   3        1.78        1.10      0.88 o
   2  14   3       18.45       16.58      1.29 o
   3  14   3        0.88       -0.36      0.67 o
   4  14   3        0.37        0.03      0.81 o
   5  14   3       11.88       11.09      2.06 o
   6  14   3        0.00       -0.46      0.82 o
  -4 -11   4       21.26       26.25      2.41 o
  -3 -11   4       11.79       14.26      1.06 o
  -2 -11   4        1.00        2.41      0.93 o
  -1 -11   4        2.90        1.53      0.87 o
   0 -11   4       52.23       60.93      4.40 o
   1 -11   4        1.05        1.57      0.98 o
  -6 -10   4       10.37        9.99      1.02 o
  -5 -10   4        0.63       -0.36      0.57 o
  -4 -10   4        5.80        5.55      0.94 o
  -3 -10   4       12.55       13.06      0.98 o
  -2 -10   4       14.99       14.97      3.22 o
  -1 -10   4       43.32       51.40      2.02 o
   0 -10   4       17.87       18.90      2.54 o
   1 -10   4       12.90       11.80      1.14 o
   2 -10   4        1.68        2.65      0.80 o
   3 -10   4        0.40        0.68      0.91 o
   4 -10   4       22.48       27.20      1.97 o
  -7  -9   4       10.66       12.79      1.14 o
  -6  -9   4        8.99        6.93      0.67 o
  -5  -9   4        3.50        2.82      0.51 o
  -4  -9   4       57.20       61.63      1.49 o
  -3  -9   4        8.80        5.96      0.69 o
  -2  -9   4        2.98        0.33      0.70 o
  -1  -9   4       54.05       61.26      2.00 o
   0  -9   4       26.27       25.45      1.56 o
   1  -9   4       27.99       30.14      1.54 o
   2  -9   4       11.53       11.84      1.08 o
   3  -9   4       13.52       15.38      1.25 o
   4  -9   4        0.03        0.26      0.72 o
   5  -9   4       10.10        7.63      1.76 o
  -8  -8   4        3.26        3.96      0.92 o
  -7  -8   4       15.28       18.10      1.03 o
  -6  -8   4        0.95        0.93      0.44 o
  -5  -8   4        0.17       -0.01      0.41 o
  -4  -8   4       11.82       13.32      0.60 o
  -3  -8   4      168.28      165.41      2.03 o
  -2  -8   4        0.12        0.48      0.32 o
  -1  -8   4        7.10        5.70      0.78 o
   0  -8   4       61.90       64.90      1.99 o
   1  -8   4        7.30        7.12      0.99 o
   2  -8   4        4.27        7.73      2.38 o
   3  -8   4       56.78       54.69      1.97 o
   4  -8   4       70.92       74.39      2.38 o
   5  -8   4        8.89        9.87      1.09 o
   6  -8   4        4.10        2.82      1.10 o
  -9  -7   4        4.35        5.07      1.04 o
  -8  -7   4        0.68       -0.29      0.58 o
  -7  -7   4       18.22       23.96      1.27 o
  -6  -7   4       29.38       32.32      1.07 o
  -5  -7   4       12.04        9.25      0.60 o
  -4  -7   4      212.96      218.97      2.63 o
  -3  -7   4      167.99      170.85      1.89 o
  -2  -7   4      282.01      266.51      3.00 o
  -1  -7   4       11.37       11.10      0.49 o
   0  -7   4        0.35       -0.32      0.40 o
   1  -7   4      288.40      275.32      5.03 o
   2  -7   4        4.53        2.26      0.70 o
   3  -7   4        2.06        3.87      1.02 o
   4  -7   4      179.22      161.41      3.57 o
   5  -7   4       11.88       11.32      1.12 o
   6  -7   4        1.17        1.89      0.77 o
   7  -7   4        9.11        7.79      1.94 o
  -9  -6   4        5.59        5.19      1.15 o
  -8  -6   4       18.44       22.20      2.27 o
  -7  -6   4       32.25       31.99      1.46 o
  -6  -6   4        1.46        0.85      0.46 o
  -5  -6   4       43.07       40.89      1.20 o
  -4  -6   4      101.06       99.88      1.57 o
  -3  -6   4       34.75       27.06      0.75 o
  -2  -6   4       13.13       13.82      0.68 o
  -1  -6   4       40.94       38.66      0.80 o
   0  -6   4       93.49       97.53      1.34 o
   1  -6   4      105.58      112.55      1.87 o
   2  -6   4      210.22      197.03      3.16 o
   3  -6   4       86.42       96.24      2.02 o
   4  -6   4        1.97        1.59      0.67 o
   5  -6   4       85.53       78.59      2.25 o
   6  -6   4        6.03        4.13      0.83 o
   7  -6   4        0.02       -0.85      0.92 o
   8  -6   4       25.41       31.92      1.95 o
  -9  -5   4        5.13        4.65      1.10 o
  -8  -5   4        4.13        3.06      0.94 o
  -7  -5   4        3.19        0.43      0.70 o
  -6  -5   4      160.99      152.26      2.71 o
  -5  -5   4        7.26        6.39      1.07 o
  -4  -5   4       77.50       74.33      1.28 o
  -3  -5   4      683.45      672.87      6.75 o
  -2  -5   4      429.35      436.56      4.38 o
  -1  -5   4       54.28       48.07      0.84 o
   0  -5   4      205.78      234.66      2.76 o
   1  -5   4       86.42       77.36      1.24 o
   2  -5   4      386.86      378.04      4.20 o
   3  -5   4      217.32      196.17      2.79 o
   4  -5   4        8.17        6.18      0.57 o
   5  -5   4       14.29       14.28      0.82 o
   6  -5   4       12.74       13.39      0.98 o
   7  -5   4       22.10       21.23      1.48 o
   8  -5   4        7.75        7.04      1.08 o
   9  -5   4        7.97        9.86      2.35 o
 -10  -4   4        0.01       -0.19      0.96 o
  -9  -4   4        8.15        7.09      0.91 o
  -8  -4   4        0.47        0.68      0.56 o
  -7  -4   4        3.14        5.07      0.71 o
  -6  -4   4      175.83      169.64      2.86 o
  -5  -4   4       15.17       12.89      0.68 o
  -4  -4   4      218.37      192.84      2.93 o
  -3  -4   4      292.08      308.33      3.46 o
  -2  -4   4      186.34      176.01      2.17 o
  -1  -4   4        8.78       10.24      0.36 o
   0  -4   4      380.59      419.23      4.49 o
   1  -4   4      606.82      611.76      5.86 o
   2  -4   4        2.17        1.99      0.30 o
   3  -4   4        0.33        0.66      0.32 o
   4  -4   4      495.50      458.77      5.60 o
   5  -4   4        1.78        1.55      0.56 o
   6  -4   4       72.09       73.44      2.31 o
   7  -4   4        0.44       -0.47      0.47 o
   8  -4   4        1.51        2.15      0.77 o
   9  -4   4        8.20        9.75      2.11 o
 -10  -3   4       20.79       26.42      1.92 o
  -9  -3   4        1.30       -0.13      0.58 o
  -8  -3   4        2.40        0.30      0.52 o
  -7  -3   4      141.53      144.45      2.64 o
  -6  -3   4      263.42      241.98      3.69 o
  -5  -3   4        1.09        0.26      0.36 o
  -4  -3   4      142.71      144.91      2.36 o
  -3  -3   4      217.57      213.90      2.48 o
  -2  -3   4      215.21      225.09      2.78 o
  -1  -3   4      267.75      335.71      3.58 o
   0  -3   4        0.58        5.86      0.53 o
   1  -3   4     1628.79     1715.16     16.92 o
   2  -3   4       26.12       17.44      0.46 o
   3  -3   4       72.68       71.75      1.00 o
   4  -3   4        7.56        7.16      0.47 o
   5  -3   4        6.93        7.00      0.55 o
   6  -3   4       23.29       19.54      0.86 o
   7  -3   4       58.08       51.55      1.46 o
   8  -3   4        8.12        6.83      0.74 o
   9  -3   4        5.24        6.66      1.24 o
  10  -3   4        0.19       -0.12      1.64 o
 -10  -2   4        5.53        5.09      2.29 o
  -9  -2   4        0.08       -0.10      0.69 o
  -8  -2   4        6.23        5.54      0.78 o
  -7  -2   4       84.48       75.89      1.77 o
  -6  -2   4        7.29        8.57      0.62 o
  -5  -2   4       76.34       73.61      1.51 o
  -4  -2   4       84.00       84.74      1.57 o
  -3  -2   4      156.89      150.36      2.83 o
  -2  -2   4       32.18       38.91      0.68 o
  -1  -2   4       82.35       86.16      1.14 o
   0  -2   4     1542.60     1595.45     15.60 o
   1  -2   4      540.53      645.69      5.95 o
   2  -2   4      119.62      131.36      1.60 o
   3  -2   4        5.05        8.97      0.47 o
   4  -2   4      208.53      201.42      2.56 o
   5  -2   4       52.46       54.32      1.03 o
   6  -2   4       47.96       56.97      1.41 o
   7  -2   4       52.26       50.40      1.39 o
   8  -2   4       42.60       40.48      1.74 o
   9  -2   4        0.34       -0.26      0.90 o
  10  -2   4       20.82       18.56      2.17 o
 -10  -1   4        6.15       10.72      1.41 o
  -9  -1   4       65.34       75.76      2.27 o
  -8  -1   4        2.33        2.93      0.65 o
  -7  -1   4        6.57        3.71      0.59 o
  -6  -1   4      397.22      389.57      5.47 o
  -5  -1   4       99.30       99.60      1.83 o
  -4  -1   4      155.24      158.80      2.45 o
  -3  -1   4      238.44      251.50      3.47 o
  -2  -1   4       10.24        6.93      0.95 o
  -1  -1   4      505.65      534.34      5.91 o
   0  -1   4      958.29     1084.69     10.49 o
   1  -1   4      280.44      250.91      2.44 o
   2  -1   4        8.72        7.34      0.36 o
   3  -1   4       92.64       85.44      1.25 o
   4  -1   4       87.31       77.03      0.93 o
   5  -1   4        7.49        6.63      0.31 o
   6  -1   4        2.91        3.12      0.32 o
   7  -1   4        2.59        1.66      0.48 o
   8  -1   4       71.58       65.68      2.15 o
   9  -1   4        5.74        2.99      1.08 o
  10  -1   4        4.27        3.17      1.16 o
  11  -1   4        9.86       10.51      1.60 o
 -10   0   4        3.21        5.47      1.15 o
  -9   0   4        3.08        1.98      0.94 o
  -8   0   4        2.99        6.47      0.76 o
  -7   0   4        9.93        7.44      0.67 o
  -6   0   4       17.10       18.29      0.85 o
  -5   0   4      245.12      248.17      3.64 o
  -4   0   4       34.63       38.65      0.96 o
  -3   0   4       82.06       80.99      1.60 o
  -2   0   4      211.39      222.64      3.02 o
  -1   0   4      216.17      217.45      2.84 o
   0   0   4       99.84       67.42      0.74 o
   1   0   4      776.07      766.15      6.56 o
   2   0   4      146.06      129.27      1.66 o
   3   0   4        0.37        0.78      0.13 o
   4   0   4      411.80      432.14      4.10 o
   5   0   4       73.33       71.42      1.05 o
   6   0   4        5.11        5.58      0.33 o
   7   0   4        1.06        0.44      0.29 o
   8   0   4      171.16      165.57      3.59 o
   9   0   4        2.88        1.71      0.99 o
  10   0   4        5.95        4.17      1.20 o
  11   0   4       13.80       13.68      1.65 o
 -10   1   4        0.50        0.28      0.93 o
  -9   1   4        3.67        4.18      0.79 o
  -8   1   4       13.59       10.52      0.88 o
  -7   1   4        0.94       -0.35      0.44 o
  -6   1   4       53.87       60.96      1.50 o
  -5   1   4       25.27       26.07      0.93 o
  -4   1   4        0.36       -0.18      0.28 o
  -3   1   4      158.39      201.72      2.97 o
  -2   1   4       11.97       10.67      0.46 o
  -1   1   4       12.76        6.02      0.45 o
   0   1   4       10.52       13.74      0.32 o
   1   1   4     4359.09     4562.42     44.24 o
   2   1   4      170.03      167.57      1.85 o
   3   1   4      174.43      173.33      3.71 o
   4   1   4      131.66      143.15      1.71 o
   5   1   4       75.78       93.42      1.27 o
   6   1   4      104.82      110.97      1.52 o
   7   1   4      172.74      163.72      2.13 o
   8   1   4        0.76        0.72      0.51 o
   9   1   4      186.30      178.98      4.82 o
  10   1   4        1.27        0.49      0.99 o
  11   1   4        1.52        1.40      1.10 o
 -10   2   4        0.56        1.22      0.93 o
  -9   2   4       14.24       16.58      1.15 o
  -8   2   4        6.99        5.02      0.74 o
  -7   2   4       34.85       28.74      1.09 o
  -6   2   4      226.58      218.40      3.46 o
  -5   2   4       46.19       52.27      1.29 o
  -4   2   4      360.79      362.67      6.81 o
  -3   2   4       38.99       29.04      0.79 o
  -2   2   4       13.42       20.38      0.60 o
  -1   2   4      286.78      308.97      6.39 o
   0   2   4      728.85      772.64      8.46 o
   1   2   4     2453.53     2345.02     22.98 o
   2   2   4       23.46       34.34      0.76 o
   3   2   4       45.30       48.84      1.00 o
   4   2   4       15.61       25.59      0.82 o
   5   2   4       21.44       22.67      1.10 o
   6   2   4      222.58      197.67      2.37 o
   7   2   4        0.18       -0.39      0.46 o
   8   2   4      191.78      187.37      2.72 o
   9   2   4       20.31       18.37      0.81 o
  10   2   4        7.77        8.04      1.37 o
  11   2   4        0.52       -0.53      0.87 o
  12   2   4        8.27        9.50      2.64 o
  -9   3   4        0.44        0.38      0.64 o
  -8   3   4        4.83        4.23      1.02 o
  -7   3   4        5.46        5.69      0.61 o
  -6   3   4      109.92      106.33      2.11 o
  -5   3   4      259.39      251.78      3.74 o
  -4   3   4        2.30        0.41      0.34 o
  -3   3   4        4.80        7.48      0.45 o
  -2   3   4      207.16      157.96      2.69 o
  -1   3   4      145.80      170.87      3.40 o
   0   3   4      163.18      163.80      2.29 o
   1   3   4     2644.80     2791.73     23.77 o
   2   3   4     8844.21     8578.56    107.07 o
   3   3   4      201.27      217.21      4.72 o
   4   3   4       12.59       11.28      0.46 o
   5   3   4      891.20      861.48      9.60 o
   6   3   4      222.72      211.84      2.85 o
   7   3   4        0.01       -0.17      0.32 o
   8   3   4      140.93      125.85      2.06 o
   9   3   4       32.61       35.70      1.07 o
  10   3   4       57.39       65.69      1.79 o
  11   3   4        2.87        2.52      1.16 o
  12   3   4        1.27        0.72      1.24 o
  -9   4   4        0.01        0.00      1.17 o
  -8   4   4       10.33       12.68      0.99 o
  -7   4   4        0.01       -0.22      0.46 o
  -6   4   4       17.70       16.31      0.82 o
  -5   4   4        6.51        4.43      0.54 o
  -4   4   4       16.91       15.84      0.71 o
  -3   4   4      306.30      332.30      4.52 o
  -2   4   4      277.65      323.49      5.02 o
  -1   4   4        3.38        6.69      0.35 o
   0   4   4      154.29      151.85      1.79 o
   1   4   4     2049.93     2098.19     19.08 o
   2   4   4       47.96       83.67      1.40 o
   3   4   4      521.11      558.89      7.06 o
   4   4   4      202.43      186.60      2.74 o
   5   4   4      859.34      815.02      9.13 o
   6   4   4       83.11       79.14      1.44 o
   7   4   4       19.86       17.84      0.93 o
   8   4   4       24.00       25.78      1.10 o
   9   4   4       35.71       34.87      1.20 o
  10   4   4       16.05       16.19      0.81 o
  11   4   4       18.97       19.86      0.96 o
  12   4   4       11.94       11.96      1.70 o
  -8   5   4        0.08       -0.23      1.06 o
  -7   5   4        3.03        2.62      0.69 o
  -6   5   4       24.56       26.07      1.08 o
  -5   5   4        4.22        3.01      0.47 o
  -4   5   4        1.49        1.42      0.42 o
  -3   5   4       13.79       17.38      0.74 o
  -2   5   4     1010.89     1066.67     11.92 o
  -1   5   4      277.47      307.04      3.75 o
   0   5   4        0.40        0.61      0.29 o
   1   5   4      355.06      396.37      5.40 o
   2   5   4      113.55      107.67      1.40 o
   3   5   4       27.33       25.70      0.75 o
   4   5   4      159.80      159.13      2.43 o
   5   5   4        5.53        5.21      0.39 o
   6   5   4      769.56      785.02      8.95 o
   7   5   4       15.88       16.10      0.82 o
   8   5   4       16.90       12.97      0.80 o
   9   5   4       44.51       39.78      1.16 o
  10   5   4       14.77       18.89      0.88 o
  11   5   4        0.05        0.35      0.62 o
  12   5   4        3.75        3.56      0.86 o
  -8   6   4       15.12       14.68      2.00 o
  -7   6   4        8.35        8.67      0.88 o
  -6   6   4        5.11        3.93      0.67 o
  -5   6   4       52.34       45.43      1.80 o
  -4   6   4        0.21       -0.53      0.54 o
  -3   6   4        8.64       11.43      0.59 o
  -2   6   4      243.35      238.94      4.65 o
  -1   6   4      227.15      230.64      2.65 o
   0   6   4      226.71      271.55      3.01 o
   1   6   4      546.96      589.41      7.64 o
   2   6   4       92.99       96.54      1.33 o
   3   6   4      229.50      211.93      2.84 o
   4   6   4        8.34        4.47      0.40 o
   5   6   4      245.04      236.14      4.09 o
   6   6   4        0.28       -0.51      0.51 o
   7   6   4       74.90       68.72      1.59 o
   8   6   4       31.51       33.05      1.19 o
   9   6   4        4.77        3.92      0.60 o
  10   6   4       17.15       18.78      1.03 o
  11   6   4        0.07       -0.14      0.62 o
  12   6   4        0.11       -0.08      1.12 o
  -7   7   4        0.46       -0.76      0.76 o
  -6   7   4       27.17       32.19      1.43 o
  -5   7   4        1.79        0.44      0.59 o
  -4   7   4        0.01       -0.42      0.42 o
  -3   7   4      167.17      154.45      2.70 o
  -2   7   4        7.25        6.90      0.74 o
  -1   7   4      384.04      386.77      5.41 o
   0   7   4      165.64      182.19      2.94 o
   1   7   4       27.83       27.34      0.73 o
   2   7   4        5.09        3.42      0.36 o
   3   7   4       63.43       69.65      1.31 o
   4   7   4        3.54        2.79      0.46 o
   5   7   4      134.38      139.09      2.80 o
   6   7   4       77.35       71.44      2.03 o
   7   7   4        4.80        3.84      0.54 o
   8   7   4        0.00       -0.43      0.43 o
   9   7   4        9.33        9.95      0.78 o
  10   7   4        9.15       10.74      1.08 o
  11   7   4        0.28       -0.56      0.56 o
  -7   8   4        0.17        0.14      0.66 o
  -6   8   4        1.31        0.58      0.59 o
  -5   8   4        4.99        4.46      0.69 o
  -4   8   4        9.33       10.12      0.65 o
  -3   8   4        1.16        1.04      0.51 o
  -2   8   4      372.05      359.86      5.24 o
  -1   8   4       51.14       55.01      1.50 o
   0   8   4       16.44       13.11      0.82 o
   1   8   4       54.28       65.07      1.58 o
   2   8   4       56.98       66.76      1.95 o
   3   8   4       88.72       93.76      1.63 o
   4   8   4        8.68        9.13      0.68 o
   5   8   4      397.12      412.79      7.20 o
   6   8   4      313.90      306.63      5.31 o
   7   8   4        4.65        5.07      0.70 o
   8   8   4        0.05       -0.22      0.56 o
   9   8   4       15.25       18.01      1.11 o
  10   8   4       11.29       10.24      0.87 o
  11   8   4        3.97        3.06      0.74 o
  -6   9   4        4.43        3.26      0.82 o
  -5   9   4       39.23       41.69      1.49 o
  -4   9   4       18.65       17.14      1.00 o
  -3   9   4       18.25       18.41      1.20 o
  -2   9   4       18.45       17.44      1.05 o
  -1   9   4      448.27      433.88      7.01 o
   0   9   4      132.52      129.28      2.52 o
   1   9   4       40.45       42.37      1.41 o
   2   9   4      226.07      220.42      4.24 o
   3   9   4      142.22      144.10      2.66 o
   4   9   4        0.24       -0.29      0.33 o
   5   9   4       28.23       30.81      0.91 o
   6   9   4       30.13       27.88      1.25 o
   7   9   4       60.44       59.01      1.86 o
   8   9   4        1.39        1.24      0.68 o
   9   9   4       10.01        9.30      1.00 o
  10   9   4       60.06       66.43      1.91 o
  11   9   4       12.56       13.02      1.33 o
  -6  10   4       19.01       14.73      1.43 o
  -5  10   4        1.00        0.75      0.72 o
  -4  10   4       27.97       25.70      1.20 o
  -3  10   4       45.58       39.38      1.43 o
  -2  10   4        8.10        7.78      0.68 o
  -1  10   4        1.74        3.47      0.88 o
   0  10   4       56.82       49.41      1.90 o
   1  10   4      123.89      117.96      2.11 o
   2  10   4        9.29        7.83      0.67 o
   3  10   4      176.25      174.07      2.71 o
   4  10   4       10.36        8.30      0.63 o
   5  10   4        0.76        0.27      0.42 o
   6  10   4      141.52      142.15      3.89 o
   7  10   4        1.29       -0.26      0.66 o
   8  10   4        1.30        0.48      0.63 o
   9  10   4       41.63       50.47      1.98 o
  10  10   4        4.18        6.95      1.06 o
  -5  11   4       30.18       35.60      2.88 o
  -4  11   4       20.93       19.69      1.32 o
  -3  11   4       11.13        8.63      1.42 o
  -2  11   4       50.40       54.70      1.75 o
  -1  11   4        1.57        0.51      0.53 o
   0  11   4        5.58        5.13      0.63 o
   1  11   4        1.01       -0.22      0.46 o
   2  11   4      194.60      182.85      2.91 o
   3  11   4      236.38      236.85      3.49 o
   4  11   4        7.53        8.05      0.70 o
   5  11   4       46.65       46.34      1.32 o
   6  11   4       56.37       57.55      3.93 o
   7  11   4       14.28       14.78      1.47 o
   8  11   4       30.28       31.62      2.58 o
   9  11   4        2.60        2.06      0.88 o
  10  11   4       10.60       12.72      2.14 o
  -3  12   4        2.22        1.60      0.88 o
  -2  12   4       21.35       20.29      1.20 o
  -1  12   4       49.32       48.63      1.66 o
   0  12   4        8.36        7.25      1.35 o
   1  12   4       25.82       23.21      1.05 o
   2  12   4       51.16       52.24      2.05 o
   3  12   4        0.25       -0.03      0.55 o
   4  12   4       84.77       85.24      1.88 o
   5  12   4        0.33        0.41      0.67 o
   6  12   4       38.90       37.79      1.84 o
   7  12   4      108.87      107.16      5.23 o
   8  12   4       17.02       15.87      1.60 o
   9  12   4        0.46        0.45      1.04 o
  -2  13   4       16.55       13.94      1.35 o
  -1  13   4       47.48       50.75      2.05 o
   0  13   4       30.49       31.46      2.46 o
   1  13   4        0.09       -0.59      0.59 o
   2  13   4       23.05       24.66      1.13 o
   3  13   4       12.99       10.43      0.74 o
   4  13   4        0.06       -0.37      0.53 o
   5  13   4        2.23        3.55      0.83 o
   6  13   4       32.62       33.28      1.71 o
   7  13   4        0.01        0.65      0.91 o
   8  13   4        3.78        1.66      1.13 o
   0  14   4       26.95       24.93      1.80 o
   1  14   4       14.33       14.75      1.65 o
   2  14   4        5.38        6.06      0.98 o
   3  14   4       28.08       30.42      1.50 o
   4  14   4        0.52       -0.55      0.55 o
   5  14   4        6.09        4.62      1.01 o
   6  14   4        5.69        5.29      1.08 o
  -4 -10   5        0.33       -0.19      1.00 o
  -3 -10   5       38.57       44.05      1.79 o
  -2 -10   5       27.65       30.84      1.64 o
  -1 -10   5       14.83        8.95      1.12 o
   0 -10   5        0.18        1.49      0.82 o
   1 -10   5       23.28       27.33      1.58 o
   2 -10   5        3.29        3.07      0.91 o
   3 -10   5        0.07        0.75      0.92 o
  -6  -9   5       13.45       16.29      1.17 o
  -5  -9   5        8.24        9.57      0.88 o
  -4  -9   5        3.40        4.35      0.84 o
  -3  -9   5       34.33       37.48      1.39 o
  -2  -9   5        0.11        0.14      0.70 o
  -1  -9   5       24.84       26.49      1.43 o
   0  -9   5        2.51        2.78      0.79 o
   1  -9   5        0.86        1.60      0.79 o
   2  -9   5       12.94       12.16      1.29 o
   3  -9   5        0.01       -0.15      0.75 o
   4  -9   5       18.68       20.69      1.72 o
  -7  -8   5        0.43       -0.01      1.22 o
  -6  -8   5        0.30       -0.50      0.50 o
  -5  -8   5        0.43        0.47      0.56 o
  -4  -8   5        1.94        2.07      0.36 o
  -3  -8   5        0.14        0.05      0.31 o
  -2  -8   5       75.03       76.19      1.61 o
  -1  -8   5       32.39       38.59      1.98 o
   0  -8   5        4.01        3.68      0.75 o
   1  -8   5        2.32        5.18      0.80 o
   2  -8   5        1.72        1.34      0.71 o
   3  -8   5        0.31       -0.10      0.66 o
   4  -8   5       31.45       31.18      1.59 o
   5  -8   5       12.40        9.89      1.14 o
   6  -8   5        2.33        5.00      1.21 o
  -8  -7   5        0.53        0.60      0.85 o
  -7  -7   5        0.26        0.18      0.60 o
  -6  -7   5        6.34        6.86      0.80 o
  -5  -7   5       36.01       34.89      1.19 o
  -4  -7   5        0.09       -0.01      0.34 o
  -3  -7   5        1.47        1.95      0.56 o
  -2  -7   5        7.63        9.74      0.66 o
  -1  -7   5        8.94        6.07      0.53 o
   0  -7   5        0.03        0.13      0.37 o
   1  -7   5        6.82        7.20      0.68 o
   2  -7   5       71.38       74.31      2.19 o
   3  -7   5        0.35       -0.07      0.64 o
   4  -7   5        2.14        2.45      0.77 o
   5  -7   5       47.51       50.90      1.97 o
   6  -7   5        9.81       10.51      1.15 o
   7  -7   5        2.76        2.52      1.41 o
  -8  -6   5        2.79        2.12      0.99 o
  -7  -6   5       20.32       19.13      1.16 o
  -6  -6   5       22.12       23.25      1.41 o
  -5  -6   5        0.01       -0.35      0.39 o
  -4  -6   5       10.15        6.21      0.60 o
  -3  -6   5       44.72       34.75      0.76 o
  -2  -6   5      182.81      156.38      1.96 o
  -1  -6   5       67.61       74.09      1.21 o
   0  -6   5        5.80        6.50      0.54 o
   1  -6   5      246.88      232.75      3.23 o
   2  -6   5      207.81      209.44      3.01 o
   3  -6   5       57.61       52.36      1.95 o
   4  -6   5       16.04       15.55      1.12 o
   5  -6   5        3.53        5.97      1.14 o
   6  -6   5        8.04       10.06      1.01 o
   7  -6   5       10.44       10.05      1.15 o
   8  -6   5        0.21       -0.20      1.12 o
  -9  -5   5        0.12        1.13      0.93 o
  -8  -5   5        4.37        4.20      0.84 o
  -7  -5   5        0.82        0.36      0.57 o
  -6  -5   5        0.30       -0.44      0.44 o
  -5  -5   5       72.16       77.74      1.72 o
  -4  -5   5      150.89      149.25      2.22 o
  -3  -5   5       16.93       18.68      0.68 o
  -2  -5   5       21.52       18.55      0.58 o
  -1  -5   5       85.02       81.08      1.20 o
   0  -5   5       65.34       62.48      1.02 o
   1  -5   5       41.27       58.59      1.25 o
   2  -5   5      184.27      160.55      2.42 o
   3  -5   5      451.78      466.74      5.76 o
   4  -5   5       10.34        8.32      0.65 o
   5  -5   5       63.51       61.96      1.44 o
   6  -5   5       10.23       10.78      0.89 o
   7  -5   5        2.27        2.41      1.17 o
   8  -5   5        5.44        5.14      1.12 o
   9  -5   5        0.09        2.82      2.00 o
  -9  -4   5        9.46       12.70      1.47 o
  -8  -4   5        2.45        2.95      0.73 o
  -7  -4   5        0.60       -0.11      0.51 o
  -6  -4   5       88.59       86.07      2.21 o
  -5  -4   5      139.43      127.93      2.34 o
  -4  -4   5        5.89        5.48      0.54 o
  -3  -4   5       91.70       96.65      1.45 o
  -2  -4   5       64.11       73.31      1.28 o
  -1  -4   5      151.09      140.80      1.80 o
   0  -4   5        4.04        3.79      0.29 o
   1  -4   5       94.92      103.69      1.47 o
   2  -4   5      625.99      602.10      9.65 o
   3  -4   5       20.13       20.86      0.81 o
   4  -4   5       63.36       69.29      1.47 o
   5  -4   5       45.38       49.44      1.38 o
   6  -4   5       22.66       20.62      0.99 o
   7  -4   5        1.50        0.15      0.59 o
   8  -4   5       14.96       14.63      1.46 o
   9  -4   5        4.24        1.64      1.76 o
  -9  -3   5       29.18       34.40      3.29 o
  -8  -3   5       12.98       12.07      1.00 o
  -7  -3   5        0.37       -0.29      0.49 o
  -6  -3   5        6.14        5.23      1.07 o
  -5  -3   5       33.72       32.25      1.03 o
  -4  -3   5       31.74       27.25      1.05 o
  -3  -3   5       30.43       27.28      0.86 o
  -2  -3   5      363.84      346.38      4.07 o
  -1  -3   5      689.02      693.50      6.89 o
   0  -3   5       26.44       33.61      0.62 o
   1  -3   5       74.66       78.23      1.25 o
   2  -3   5      156.81      168.46      1.69 o
   3  -3   5      240.72      247.07      3.24 o
   4  -3   5        0.13        0.10      0.47 o
   5  -3   5       14.92       13.37      0.74 o
   6  -3   5      208.24      220.72      3.52 o
   7  -3   5       40.89       42.24      1.39 o
   8  -3   5       10.74        8.44      0.80 o
   9  -3   5       34.67       37.19      1.80 o
  10  -3   5        8.81        7.28      2.23 o
  -9  -2   5        3.88        2.66      0.99 o
  -8  -2   5       11.92       15.07      1.06 o
  -7  -2   5        0.35        0.33      0.52 o
  -6  -2   5       61.61       52.01      1.70 o
  -5  -2   5        8.65       12.04      0.90 o
  -4  -2   5       15.16       11.23      0.58 o
  -3  -2   5        5.43        4.65      0.51 o
  -2  -2   5      339.12      326.20      3.53 o
  -1  -2   5      308.53      354.42      3.51 o
   0  -2   5      559.23      621.80      5.88 o
   1  -2   5        0.15        0.80      0.14 o
   2  -2   5      204.53      256.98      3.58 o
   3  -2   5        1.61       -0.16      0.28 o
   4  -2   5        0.55       -0.02      0.33 o
   5  -2   5        1.09       -0.03      0.57 o
   6  -2   5        7.77        6.29      0.71 o
   7  -2   5       30.98       28.77      1.11 o
   8  -2   5        4.05        2.92      0.61 o
   9  -2   5        1.23       -0.71      0.71 o
  10  -2   5        9.42       12.35      1.70 o
  -9  -1   5        3.64        4.78      0.84 o
  -8  -1   5       11.94       13.47      1.03 o
  -7  -1   5        2.98        2.48      0.63 o
  -6  -1   5       84.99       87.53      2.21 o
  -5  -1   5      191.38      182.34      2.91 o
  -4  -1   5        7.54        7.00      0.45 o
  -3  -1   5       22.84       29.46      0.78 o
  -2  -1   5       80.18       99.03      1.59 o
  -1  -1   5        7.75       25.48      0.71 o
   0  -1   5       48.60       46.05      1.02 o
   1  -1   5       40.35       47.91      0.70 o
   2  -1   5     1411.14     1477.01     14.62 o
   3  -1   5      359.07      383.25      4.45 o
   4  -1   5       30.67       34.70      0.74 o
   5  -1   5       67.30       71.15      1.20 o
   6  -1   5        0.19        0.51      0.41 o
   7  -1   5        2.15        3.36      0.51 o
   8  -1   5       66.07       59.39      2.03 o
   9  -1   5        6.37        4.93      0.97 o
  10  -1   5        0.77        0.49      1.02 o
  11  -1   5        1.28        1.85      1.20 o
  -9   0   5       15.24       16.79      1.66 o
  -8   0   5        5.44        4.62      0.74 o
  -7   0   5        1.97        1.26      0.68 o
  -6   0   5       75.66       68.17      1.93 o
  -5   0   5        1.03        1.47      0.46 o
  -4   0   5      110.21      109.47      1.89 o
  -3   0   5        3.56        4.03      0.35 o
  -2   0   5      120.22      144.39      2.12 o
  -1   0   5      237.92      255.83      2.73 o
   0   0   5      562.57      613.65      6.78 o
   1   0   5       11.88        8.02      0.35 o
   2   0   5      262.78      303.80      3.56 o
   3   0   5      325.87      324.68      3.83 o
   4   0   5      200.10      200.29      2.27 o
   5   0   5       22.59       22.34      0.52 o
   6   0   5      190.11      192.24      2.58 o
   7   0   5        0.02        0.24      0.37 o
   8   0   5        5.27        4.29      0.82 o
   9   0   5       91.70      100.10      2.80 o
  10   0   5       14.66       12.32      1.64 o
  11   0   5        0.00       -1.04      1.04 o
  -9   1   5        1.10        0.14      0.65 o
  -8   1   5       13.29       13.38      1.03 o
  -7   1   5       16.78       14.29      0.95 o
  -6   1   5        1.15        1.29      0.58 o
  -5   1   5       72.60       68.59      2.22 o
  -4   1   5       29.20       35.74      0.96 o
  -3   1   5        4.37        1.95      0.35 o
  -2   1   5      320.67      403.34      5.25 o
  -1   1   5      189.83      198.93      3.21 o
   0   1   5      504.75      477.49      5.36 o
   1   1   5       32.87       41.02      0.72 o
   2   1   5      780.39      786.48      9.59 o
   3   1   5       43.63       31.60      0.53 o
   4   1   5        1.74        3.44      0.24 o
   5   1   5      440.32      465.45      4.88 o
   6   1   5       52.66       55.43      1.23 o
   7   1   5      174.70      180.83      2.30 o
   8   1   5        0.01       -0.25      0.60 o
   9   1   5        0.27       -0.46      0.74 o
  10   1   5        6.60        5.17      1.24 o
  11   1   5       13.90       13.29      2.76 o
  -9   2   5        3.26        3.72      1.02 o
  -8   2   5        8.53        9.18      0.88 o
  -7   2   5       11.07       13.32      0.98 o
  -6   2   5       26.40       18.57      1.03 o
  -5   2   5      166.84      154.30      2.59 o
  -4   2   5        0.41        0.39      0.42 o
  -3   2   5      154.69      164.97      2.48 o
  -2   2   5      125.53      134.75      2.04 o
  -1   2   5        0.21        1.64      0.36 o
   0   2   5        0.99        0.97      0.36 o
   1   2   5      212.52      191.24      2.11 o
   2   2   5     1019.97      976.94     13.29 o
   3   2   5     1136.64     1230.92     15.04 o
   4   2   5       98.08      101.27      1.74 o
   5   2   5       64.79       59.73      1.68 o
   6   2   5       63.21       57.49      0.98 o
   7   2   5       55.99       48.36      0.98 o
   8   2   5       68.02       73.53      1.53 o
   9   2   5       87.54       80.62      2.46 o
  10   2   5       24.90       29.88      3.46 o
  11   2   5        0.25        0.12      1.47 o
  -9   3   5        0.04        0.12      0.76 o
  -8   3   5        1.05        0.14      0.62 o
  -7   3   5        4.56        5.03      0.71 o
  -6   3   5       18.78       17.68      1.18 o
  -5   3   5      576.23      559.67      7.45 o
  -4   3   5      141.29      122.73      2.68 o
  -3   3   5        0.98        0.18      0.29 o
  -2   3   5       32.56       24.87      1.54 o
  -1   3   5       26.22       13.50      0.44 o
   0   3   5      856.84      928.22      8.59 o
   1   3   5      102.76      129.11      1.42 o
   2   3   5     1050.59     1145.98     12.51 o
   3   3   5     8104.25     8264.78     99.27 o
   4   3   5      422.76      415.67      5.49 o
   5   3   5       30.29       27.79      0.74 o
   6   3   5      794.03      781.42      8.87 o
   7   3   5       76.66       69.50      1.42 o
   8   3   5        6.17        3.36      0.51 o
   9   3   5       99.98       90.32      1.99 o
  10   3   5       34.95       34.44      2.16 o
  11   3   5       22.40       24.97      2.03 o
  12   3   5        0.57        1.13      1.64 o
  -9   4   5        0.79        0.82      1.17 o
  -8   4   5        3.58        2.83      0.72 o
  -7   4   5        7.99       10.05      0.85 o
  -6   4   5        3.55        2.99      0.58 o
  -5   4   5        2.54        0.01      0.51 o
  -4   4   5       59.09       63.79      1.45 o
  -3   4   5        2.36        3.36      0.48 o
  -2   4   5       26.73       20.80      1.05 o
  -1   4   5      249.50      230.82      3.26 o
   0   4   5      590.32      571.58      7.28 o
   1   4   5      112.39      120.07      1.51 o
   2   4   5     2653.95     2833.91     27.78 o
   3   4   5       18.84       33.37      0.85 o
   4   4   5     1101.96     1218.57     14.99 o
   5   4   5       23.20       18.86      0.77 o
   6   4   5       45.62       44.49      1.15 o
   7   4   5      512.09      517.83      6.24 o
   8   4   5        0.18       -0.09      0.46 o
   9   4   5       15.03       14.35      0.85 o
  10   4   5       84.15       87.09      2.41 o
  11   4   5        0.14       -0.52      0.95 o
  12   4   5        7.46        9.00      1.62 o
  -8   5   5        7.38        9.49      1.94 o
  -7   5   5        7.78        8.10      1.04 o
  -6   5   5        4.76        3.96      0.63 o
  -5   5   5       45.15       40.79      1.51 o
  -4   5   5      405.00      376.67      5.24 o
  -3   5   5        6.53        6.40      0.50 o
  -2   5   5       55.96       54.19      1.32 o
  -1   5   5     1873.81     1938.52     19.17 o
   0   5   5      160.42      147.48      1.96 o
   1   5   5      546.10      554.92      5.77 o
   2   5   5      493.05      517.16      5.42 o
   3   5   5       36.97       44.64      0.91 o
   4   5   5      172.83      160.34      2.46 o
   5   5   5        3.73        1.27      0.39 o
   6   5   5      263.47      267.86      3.50 o
   7   5   5      406.92      384.65      4.85 o
   8   5   5       27.56       34.02      1.22 o
   9   5   5       17.24       13.75      0.84 o
  10   5   5        2.13        2.96      1.03 o
  11   5   5        2.67        1.69      0.65 o
  12   5   5        3.72        2.68      1.41 o
  -7   6   5        2.47        4.42      1.41 o
  -6   6   5       25.23       27.55      1.57 o
  -5   6   5        3.40        2.49      0.60 o
  -4   6   5       16.26       13.52      0.83 o
  -3   6   5       97.61       77.75      1.47 o
  -2   6   5      278.35      285.03      4.72 o
  -1   6   5      600.26      646.20      6.74 o
   0   6   5     2245.79     2289.49     22.61 o
   1   6   5       39.59       31.89      0.70 o
   2   6   5       57.63       62.03      0.94 o
   3   6   5      353.45      339.43      4.16 o
   4   6   5        0.01        0.45      0.36 o
   5   6   5       11.93       10.83      0.61 o
   6   6   5      941.99      911.14     11.65 o
   7   6   5        8.34       10.35      0.68 o
   8   6   5      179.48      178.57      3.08 o
   9   6   5        6.97        8.68      0.72 o
  10   6   5        0.18        0.47      0.54 o
  11   6   5       16.59       19.00      1.33 o
  12   6   5        1.83        1.12      0.97 o
  -7   7   5        0.09        0.05      0.73 o
  -6   7   5        0.10       -0.09      1.35 o
  -5   7   5       63.75       61.91      1.68 o
  -4   7   5        0.47        0.43      0.49 o
  -3   7   5       81.34       81.13      1.80 o
  -2   7   5       99.39       87.26      1.86 o
  -1   7   5       57.77       61.81      1.54 o
   0   7   5     1068.41     1073.72     12.09 o
   1   7   5      112.74      116.86      1.59 o
   2   7   5        9.20        7.26      0.36 o
   3   7   5       69.23       67.15      1.13 o
   4   7   5        4.88        4.67      0.42 o
   5   7   5       84.01       87.50      1.74 o
   6   7   5       14.42       12.55      0.86 o
   7   7   5      449.94      456.29      7.46 o
   8   7   5       11.70       11.61      1.51 o
   9   7   5        7.16        8.51      0.75 o
  10   7   5        0.24        0.03      0.55 o
  11   7   5        2.77        2.45      0.71 o
  12   7   5        5.54        5.78      1.17 o
  -7   8   5        7.54        6.69      1.41 o
  -6   8   5        5.49        5.73      0.85 o
  -5   8   5       19.07       20.71      1.06 o
  -4   8   5       13.20       11.75      0.81 o
  -3   8   5        0.01       -0.46      0.46 o
  -2   8   5      257.91      248.77      4.12 o
  -1   8   5      178.12      169.80      2.93 o
   0   8   5       10.97        8.91      1.19 o
   1   8   5      280.54      264.58      4.08 o
   2   8   5       17.46       16.36      0.58 o
   3   8   5       38.15       40.81      1.03 o
   4   8   5      243.03      232.51      3.28 o
   5   8   5       43.90       41.45      1.40 o
   6   8   5       53.01       54.65      1.68 o
   7   8   5      126.99      122.31      2.95 o
   8   8   5        0.02       -0.49      0.49 o
   9   8   5       25.34       31.60      1.30 o
  10   8   5        6.44        6.72      0.78 o
  11   8   5        0.01       -0.55      0.62 o
  -6   9   5        1.15        0.23      0.82 o
  -5   9   5       10.10        9.70      0.86 o
  -4   9   5      125.11      130.14      2.96 o
  -3   9   5        3.25        2.25      0.61 o
  -2   9   5        2.63        4.03      0.64 o
  -1   9   5      198.79      198.43      3.47 o
   0   9   5       92.29       77.83      1.86 o
   1   9   5        0.07       -0.56      0.56 o
   2   9   5        0.93        1.23      0.59 o
   3   9   5      175.75      168.05      2.94 o
   4   9   5       46.93       42.18      1.15 o
   5   9   5       43.87       44.29      1.32 o
   6   9   5       86.06       91.27      2.32 o
   7   9   5       42.81       40.48      1.56 o
   8   9   5        8.43        8.68      0.89 o
   9   9   5        4.19        3.45      0.81 o
  10   9   5        0.62       -0.40      0.72 o
  11   9   5       11.21       12.27      1.28 o
  -5  10   5        4.34        4.23      0.88 o
  -4  10   5        1.06        0.09      0.61 o
  -3  10   5      112.71      110.08      3.58 o
  -2  10   5        7.76        7.70      1.14 o
  -1  10   5       98.89       94.34      2.18 o
   0  10   5       58.48       58.04      1.70 o
   1  10   5      193.73      180.63      3.25 o
   2  10   5        8.12        8.55      1.03 o
   3  10   5      174.65      169.40      3.07 o
   4  10   5      183.92      184.03      3.60 o
   5  10   5      124.47      126.18      2.21 o
   6  10   5       24.02       25.64      2.17 o
   7  10   5      154.87      160.12      3.47 o
   8  10   5        0.04       -0.56      0.56 o
   9  10   5        3.77        4.72      0.89 o
  10  10   5       42.03       49.44      2.06 o
  11  10   5       20.98       26.37      1.66 o
  -4  11   5       11.50       11.46      1.09 o
  -3  11   5       28.36       30.76      1.40 o
  -2  11   5       43.76       43.87      1.58 o
  -1  11   5        2.74        1.30      0.56 o
   0  11   5       62.11       59.71      1.54 o
   1  11   5       18.16       16.43      1.26 o
   2  11   5       32.81       36.18      1.21 o
   3  11   5       67.20       69.22      1.48 o
   4  11   5      400.04      426.94      5.58 o
   5  11   5        1.77        2.42      0.62 o
   6  11   5       18.85       18.10      1.41 o
   7  11   5       12.28       11.43      2.17 o
   8  11   5       35.47       33.59      2.00 o
   9  11   5        5.14        5.43      0.97 o
  10  11   5        2.07        3.25      0.99 o
  -3  12   5       17.92       18.28      1.29 o
  -2  12   5        0.92        1.43      0.74 o
  -1  12   5       26.00       24.92      1.40 o
   0  12   5      110.64      114.69      2.28 o
   1  12   5       48.85       47.70      1.42 o
   2  12   5        9.04        7.23      0.70 o
   3  12   5       55.29       54.08      1.36 o
   4  12   5        3.80        3.20      0.61 o
   5  12   5       52.40       51.58      1.92 o
   6  12   5       11.69       13.62      1.26 o
   7  12   5        0.76        0.88      1.02 o
   8  12   5        7.78        8.95      2.64 o
   9  12   5       20.59       18.12      1.77 o
  -2  13   5       20.57       21.69      2.76 o
  -1  13   5        3.73        3.34      0.93 o
   0  13   5       48.64       57.03      1.92 o
   1  13   5       37.15       31.37      1.34 o
   2  13   5       42.25       38.97      1.37 o
   3  13   5        1.02       -0.35      0.49 o
   4  13   5      154.30      153.79      3.04 o
   5  13   5       14.95       14.86      1.44 o
   6  13   5        3.88        3.05      1.38 o
   7  13   5      107.65      113.12      6.52 o
   8  13   5       20.23       25.46      1.97 o
   0  14   5        0.23       -0.87      0.87 o
   1  14   5       46.53       47.16      2.37 o
   2  14   5        0.02       -0.56      0.56 o
   3  14   5        0.88       -0.25      0.61 o
   4  14   5        5.92        6.30      0.83 o
   5  14   5       22.28       25.37      1.61 o
   6  14   5        0.05        1.31      1.08 o
   7  14   5        0.02        0.05      1.00 o
  -3 -10   6        3.94        4.34      1.41 o
  -2 -10   6       19.22       29.89      2.76 o
  -1 -10   6       16.07       21.25      2.82 o
   0 -10   6        7.16        7.44      1.82 o
   1 -10   6        2.97        2.14      1.06 o
  -3  -9   6        4.17        5.87      1.41 o
  -2  -9   6        3.63        5.51      1.35 o
  -1  -9   6       21.19       25.80      1.75 o
   0  -9   6       27.32       24.41      1.69 o
   1  -9   6        4.66        2.78      0.96 o
   2  -9   6        4.52        9.59      1.23 o
   3  -9   6        3.66        5.45      1.51 o
  -6  -8   6       12.93       15.78      1.16 o
  -5  -8   6        1.12        1.58      0.50 o
  -4  -8   6        9.36        9.22      0.75 o
  -3  -8   6        1.04        0.44      0.43 o
  -2  -8   6        0.86        0.66      0.59 o
  -1  -8   6        0.49        1.86      1.06 o
   0  -8   6        1.06       -0.34      0.97 o
   1  -8   6        1.82        2.23      0.91 o
   2  -8   6       12.91       13.26      1.12 o
   3  -8   6        0.13       -0.06      0.72 o
   4  -8   6        3.72        2.94      0.88 o
   5  -8   6        0.09       -0.64      0.87 o
  -7  -7   6        4.88        5.87      1.23 o
  -6  -7   6        1.10        2.99      1.09 o
  -5  -7   6        4.46        7.03      0.87 o
  -4  -7   6       30.00       34.53      1.03 o
  -3  -7   6        5.01        4.07      0.42 o
  -2  -7   6        3.66        5.70      0.56 o
  -1  -7   6        4.46        3.94      0.50 o
   0  -7   6        4.04        5.44      0.69 o
   1  -7   6        0.39        0.56      0.48 o
   2  -7   6        4.97        3.22      0.77 o
   3  -7   6       33.28       40.45      2.20 o
   4  -7   6        0.88        1.37      0.74 o
   5  -7   6        0.20        0.14      1.25 o
   6  -7   6        3.85        5.48      1.00 o
  -8  -6   6       20.29       23.11      1.83 o
  -7  -6   6       14.57       17.36      1.52 o
  -6  -6   6        1.16        0.62      0.62 o
  -5  -6   6       40.27       48.69      1.67 o
  -4  -6   6        2.83        1.76      0.54 o
  -3  -6   6       11.35       11.12      0.50 o
  -2  -6   6        3.15        1.40      0.33 o
  -1  -6   6      116.24      107.65      1.89 o
   0  -6   6        0.04       -0.36      0.36 o
   1  -6   6       39.19       36.20      1.05 o
   2  -6   6       19.80       22.15      0.91 o
   3  -6   6       48.17       47.42      1.55 o
   4  -6   6        1.39        2.13      0.74 o
   5  -6   6       10.78       12.49      1.10 o
   6  -6   6       13.36       14.48      1.17 o
   7  -6   6       13.38       15.93      1.31 o
  -8  -5   6        5.08        7.60      1.27 o
  -7  -5   6        9.81       12.05      1.02 o
  -6  -5   6        0.47        0.88      0.58 o
  -5  -5   6       13.30       11.66      0.88 o
  -4  -5   6      112.00      101.48      2.70 o
  -3  -5   6       60.23       56.58      1.32 o
  -2  -5   6      240.62      236.19      3.11 o
  -1  -5   6        4.85        5.04      0.47 o
   0  -5   6      140.91      113.93      3.40 o
   1  -5   6        2.09        2.70      0.47 o
   2  -5   6       39.92       44.84      1.22 o
   3  -5   6      165.68      165.46      2.58 o
   4  -5   6       39.30       33.55      1.11 o
   5  -5   6        0.00       -0.12      0.47 o
   6  -5   6       50.34       54.92      1.66 o
   7  -5   6        2.99        2.63      0.84 o
   8  -5   6        6.21        6.37      1.35 o
  -8  -4   6       18.63       19.48      1.23 o
  -7  -4   6       30.49       33.27      1.46 o
  -6  -4   6        0.02       -0.21      0.71 o
  -5  -4   6       43.28       45.39      1.51 o
  -4  -4   6       20.08       21.76      1.31 o
  -3  -4   6      275.14      254.28      3.26 o
  -2  -4   6      111.52      103.41      1.43 o
  -1  -4   6       85.92       63.41      1.09 o
   0  -4   6       74.05       69.04      1.06 o
   1  -4   6       79.19       94.87      1.83 o
   2  -4   6      137.36      134.96      2.14 o
   3  -4   6      351.70      348.12      4.48 o
   4  -4   6       14.98       15.92      0.78 o
   5  -4   6        0.39        0.47      0.47 o
   6  -4   6        0.08        0.07      0.51 o
   7  -4   6       23.00       24.85      1.13 o
   8  -4   6        0.56        0.04      0.68 o
   9  -4   6        6.35        4.34      2.00 o
  -9  -3   6        0.01        0.37      0.99 o
  -8  -3   6       15.82       16.86      1.17 o
  -7  -3   6        3.36        3.59      0.70 o
  -6  -3   6        0.58        1.20      0.57 o
  -5  -3   6        9.87        5.88      0.69 o
  -4  -3   6      448.95      424.47      6.82 o
  -3  -3   6      180.29      163.93      2.59 o
  -2  -3   6       16.04       15.79      0.48 o
  -1  -3   6      406.76      378.47      3.83 o
   0  -3   6      367.14      379.56      4.10 o
   1  -3   6       12.58       10.35      0.58 o
   2  -3   6      123.33      129.03      2.21 o
   3  -3   6        3.10        4.20      0.57 o
   4  -3   6      540.65      523.25      6.32 o
   5  -3   6       44.33       44.52      1.33 o
   6  -3   6       11.84       10.43      0.81 o
   7  -3   6       66.63       71.69      1.82 o
   8  -3   6        0.03        0.48      0.75 o
   9  -3   6        0.31        0.85      0.84 o
  -9  -2   6        5.68        4.18      1.21 o
  -8  -2   6        3.15        1.74      0.72 o
  -7  -2   6       17.32       18.72      1.10 o
  -6  -2   6        8.78        5.51      0.99 o
  -5  -2   6       59.27       59.93      1.75 o
  -4  -2   6      336.00      343.12      5.65 o
  -3  -2   6       46.21       42.64      1.03 o
  -2  -2   6        1.42        1.16      0.30 o
  -1  -2   6       28.39       30.74      0.67 o
   0  -2   6       15.20        6.41      0.31 o
   1  -2   6       56.66       56.66      0.92 o
   2  -2   6        0.34        0.34      0.27 o
   3  -2   6     1120.20     1118.93     13.78 o
   4  -2   6       23.34       22.33      0.93 o
   5  -2   6       18.83       17.37      0.84 o
   6  -2   6      297.86      286.11      4.29 o
   7  -2   6       26.92       23.68      1.34 o
   8  -2   6      101.87       99.94      2.21 o
   9  -2   6       12.16       12.34      1.21 o
  10  -2   6        0.17       -0.68      0.99 o
  -9  -1   6        0.23       -0.58      0.87 o
  -8  -1   6        4.46        6.75      0.88 o
  -7  -1   6       30.72       30.77      1.36 o
  -6  -1   6        8.13        5.53      0.86 o
  -5  -1   6        6.94        8.57      0.86 o
  -4  -1   6        2.20        2.78      0.52 o
  -3  -1   6      230.79      224.00      3.23 o
  -2  -1   6       11.72       13.38      0.52 o
  -1  -1   6       67.28       72.79      1.06 o
   0  -1   6      798.87      758.57      7.10 o
   1  -1   6      461.30      478.92      4.61 o
   2  -1   6        2.20        1.65      0.25 o
   3  -1   6      203.25      186.01      2.43 o
   4  -1   6      240.37      226.10      3.35 o
   5  -1   6        0.18        0.20      0.35 o
   6  -1   6       57.34       51.05      1.36 o
   7  -1   6       15.75       15.92      0.86 o
   8  -1   6       28.97       27.99      1.15 o
   9  -1   6        9.08        6.57      1.36 o
  10  -1   6       15.70       17.15      1.40 o
  -9   0   6        0.33       -0.01      0.87 o
  -8   0   6       26.95       30.39      1.52 o
  -7   0   6        0.08        1.13      0.56 o
  -6   0   6       18.10       21.59      1.16 o
  -5   0   6      210.94      201.05      3.77 o
  -4   0   6        1.63        1.95      0.54 o
  -3   0   6        2.25        2.23      0.78 o
  -2   0   6       99.22      110.53      1.93 o
  -1   0   6       23.25       29.86      0.55 o
   0   0   6      229.14      203.47      2.50 o
   1   0   6      449.74      476.40      4.55 o
   2   0   6      141.59      121.75      1.61 o
   3   0   6        9.79       10.49      0.61 o
   4   0   6      247.72      240.85      3.04 o
   5   0   6      100.10       98.47      1.85 o
   6   0   6        8.00        9.05      0.76 o
   7   0   6      224.44      219.77      3.51 o
   8   0   6        5.61        6.45      0.92 o
   9   0   6        7.17        7.48      1.03 o
  10   0   6       10.40        8.62      1.15 o
  11   0   6        6.98        7.66      1.49 o
  -9   1   6        0.04       -0.59      0.87 o
  -8   1   6        2.62        1.33      0.71 o
  -7   1   6       23.88       25.34      1.63 o
  -6   1   6        0.74        0.35      0.55 o
  -5   1   6       89.26       90.83      2.97 o
  -4   1   6      352.10      351.69      5.73 o
  -3   1   6       43.75       40.96      1.23 o
  -2   1   6       47.82       61.62      2.35 o
  -1   1   6      292.36      289.55      4.25 o
   0   1   6      143.24      141.58      2.11 o
   1   1   6      783.12      762.11      9.66 o
   2   1   6      159.59      167.39      2.12 o
   3   1   6     1192.53     1214.36     11.04 o
   4   1   6        7.83        8.58      0.40 o
   5   1   6       91.30       87.68      1.46 o
   6   1   6       80.98       84.40      1.28 o
   7   1   6       91.80       88.21      1.83 o
   8   1   6       53.94       58.57      2.63 o
   9   1   6      103.71       99.61      2.80 o
  10   1   6        3.96        3.98      1.04 o
  11   1   6       17.00       17.91      1.83 o
  -9   2   6        0.05       -0.79      0.79 o
  -8   2   6        0.33       -0.30      0.60 o
  -7   2   6       11.20       10.81      1.14 o
  -6   2   6       18.46       22.53      1.16 o
  -5   2   6       30.93       34.34      1.73 o
  -4   2   6      148.07      155.00      3.02 o
  -3   2   6        8.52        8.70      0.60 o
  -2   2   6        6.69        4.74      0.53 o
  -1   2   6       21.84       28.66      1.08 o
   0   2   6      189.37      185.92      2.65 o
   1   2   6      105.37      125.53      1.85 o
   2   2   6       79.87       78.13      1.07 o
   3   2   6      222.75      220.04      2.73 o
   4   2   6      391.02      442.97      5.84 o
   5   2   6        0.92        2.09      0.44 o
   6   2   6        7.93        7.43      0.48 o
   7   2   6      380.13      373.91      4.19 o
   8   2   6       36.74       36.56      1.87 o
   9   2   6       61.63       62.68      2.15 o
  10   2   6       68.26       67.93      2.99 o
  11   2   6        0.09        0.22      1.10 o
  -9   3   6        0.57        1.08      1.02 o
  -8   3   6       11.15       11.55      1.03 o
  -7   3   6        8.90        8.87      0.85 o
  -6   3   6       12.26       13.23      0.94 o
  -5   3   6      100.92      105.60      2.46 o
  -4   3   6       77.68       69.87      1.82 o
  -3   3   6      161.25      165.27      2.94 o
  -2   3   6        3.99        6.02      0.41 o
  -1   3   6        4.42        5.45      0.32 o
   0   3   6       59.87       50.87      0.76 o
   1   3   6     2882.28     2986.97     32.67 o
   2   3   6      107.91       97.05      1.30 o
   3   3   6        2.15        2.07      0.76 o
   4   3   6       61.32       45.13      1.09 o
   5   3   6       79.88       73.13      1.52 o
   6   3   6        7.30        7.80      0.63 o
   7   3   6      152.08      134.25      2.18 o
   8   3   6      266.30      294.36      3.98 o
   9   3   6        0.27        1.45      0.81 o
  10   3   6       60.27       59.10      2.74 o
  11   3   6        0.76        1.68      1.20 o
  12   3   6        3.82        2.58      2.11 o
  -8   4   6        8.41       11.42      1.27 o
  -7   4   6       28.66       32.96      1.48 o
  -6   4   6       11.45       13.00      1.23 o
  -5   4   6       75.42       60.67      1.74 o
  -4   4   6       96.06       89.58      2.14 o
  -3   4   6      252.78      247.84      3.71 o
  -2   4   6      233.45      266.09      4.25 o
  -1   4   6        0.32        1.51      0.25 o
   0   4   6     1375.76     1410.78     12.99 o
   1   4   6      645.45      685.59      7.01 o
   2   4   6      299.50      323.58      3.86 o
   3   4   6     2948.09     3072.53     32.81 o
   4   4   6     1479.20     1529.32     18.71 o
   5   4   6       61.90       55.20      1.32 o
   6   4   6      127.96      114.37      2.16 o
   7   4   6       46.07       45.49      1.17 o
   8   4   6      453.98      461.90      6.24 o
   9   4   6       67.22       73.84      2.36 o
  10   4   6        3.06        4.39      1.20 o
  11   4   6       35.71       37.94      3.35 o
  12   4   6        5.57        6.11      1.88 o
  -8   5   6        0.00        0.94      1.17 o
  -7   5   6        1.30        1.04      0.79 o
  -6   5   6       10.58       11.17      0.88 o
  -5   5   6        1.79        1.45      0.52 o
  -4   5   6      251.75      229.32      4.11 o
  -3   5   6      251.19      249.62      3.67 o
  -2   5   6       41.18       44.70      1.14 o
  -1   5   6        0.09        0.27      0.17 o
   0   5   6      959.94      986.76     10.92 o
   1   5   6      125.65      120.64      1.59 o
   2   5   6      377.93      434.50      5.11 o
   3   5   6     1193.83     1293.00     15.82 o
   4   5   6     2383.87     2427.82     29.34 o
   5   5   6      499.77      474.16      6.34 o
   6   5   6      104.56       96.88      2.36 o
   7   5   6      742.96      740.95      9.77 o
   8   5   6      192.00      181.53      2.78 o
   9   5   6       16.83       22.47      1.03 o
  10   5   6       26.33       25.27      1.15 o
  11   5   6        2.83        4.59      1.03 o
  12   5   6       30.35       37.48      4.52 o
  -7   6   6        9.97       12.65      1.29 o
  -6   6   6       44.86       51.84      2.12 o
  -5   6   6        2.45        2.46      0.70 o
  -4   6   6        0.01        0.00      0.43 o
  -3   6   6        0.68       -0.68      0.68 o
  -2   6   6      152.99      152.28      2.25 o
  -1   6   6       34.14       36.45      0.81 o
   0   6   6      399.68      481.99      5.16 o
   1   6   6     1043.20     1015.86     10.31 o
   2   6   6       84.50       88.12      1.32 o
   3   6   6       31.43       38.35      1.01 o
   4   6   6      250.33      209.11      3.58 o
   5   6   6       42.97       44.50      1.19 o
   6   6   6       92.90       86.89      1.83 o
   7   6   6      467.73      444.38      6.25 o
   8   6   6       17.60       16.45      1.20 o
   9   6   6       35.05       33.61      1.23 o
  10   6   6        1.72        1.66      0.61 o
  11   6   6        2.26        1.13      0.68 o
  12   6   6        2.30        3.35      1.32 o
  -6   7   6       20.34       18.36      1.25 o
  -5   7   6        2.84        2.24      0.72 o
  -4   7   6       26.70       25.17      1.08 o
  -3   7   6       52.96       53.54      1.46 o
  -2   7   6      412.18      431.98      6.03 o
  -1   7   6        5.52        1.86      0.40 o
   0   7   6      599.11      589.68      6.24 o
   1   7   6      779.92      837.92      8.66 o
   2   7   6       41.47       42.18      1.44 o
   3   7   6       68.02       70.25      1.18 o
   4   7   6      286.21      252.98      3.79 o
   5   7   6      828.26      790.01     10.12 o
   6   7   6       24.53       21.65      0.93 o
   7   7   6       24.78       21.98      1.11 o
   8   7   6      279.40      279.77      5.15 o
   9   7   6        6.40        6.33      0.88 o
  10   7   6        1.76        1.26      0.61 o
  11   7   6       44.94       51.72      2.73 o
  12   7   6        5.04        3.14      1.04 o
  -7   8   6        0.02       -0.23      1.06 o
  -6   8   6       11.12       11.56      1.47 o
  -5   8   6        3.22        3.37      0.80 o
  -4   8   6        0.03        0.32      0.55 o
  -3   8   6        8.51        8.24      0.72 o
  -2   8   6       16.79       12.32      0.96 o
  -1   8   6      183.91      185.44      3.15 o
   0   8   6       38.50       41.04      1.47 o
   1   8   6      187.96      177.86      3.04 o
   2   8   6      143.02      146.92      2.04 o
   3   8   6      141.29      137.75      1.91 o
   4   8   6        5.81        4.45      0.63 o
   5   8   6      733.05      697.81     13.05 o
   6   8   6       50.81       44.42      1.33 o
   7   8   6        3.74        3.13      0.69 o
   8   8   6        5.29        6.99      0.85 o
   9   8   6       23.87       19.98      1.35 o
  10   8   6        0.58        1.31      0.76 o
  11   8   6        0.49        1.23      0.88 o
  -6   9   6        0.94        0.70      1.06 o
  -5   9   6       15.29       13.99      1.49 o
  -4   9   6        3.79        3.70      0.90 o
  -3   9   6       74.76       84.04      2.01 o
  -2   9   6        2.27        2.43      0.61 o
  -1   9   6       37.48       46.16      1.47 o
   0   9   6        7.73        6.63      0.71 o
   1   9   6      251.89      231.85      3.78 o
   2   9   6       35.53       27.69      1.03 o
   3   9   6      116.66      112.41      2.09 o
   4   9   6      110.95      115.00      2.01 o
   5   9   6       72.38       65.73      1.97 o
   6   9   6       56.79       60.58      2.05 o
   7   9   6       16.67       14.64      1.01 o
   8   9   6        7.96        8.12      0.89 o
   9   9   6        0.13       -0.34      0.66 o
  10   9   6       10.50       11.40      1.28 o
  11   9   6        1.74        0.58      0.86 o
  -5  10   6        6.76        7.16      1.41 o
  -4  10   6       17.74       16.99      1.32 o
  -3  10   6        5.72        4.60      0.76 o
  -2  10   6       57.59       65.72      1.85 o
  -1  10   6       39.52       41.05      1.45 o
   0  10   6        0.24       -0.35      0.56 o
   1  10   6       48.40       52.96      1.58 o
   2  10   6      130.00      125.38      3.74 o
   3  10   6       92.70       96.61      2.26 o
   4  10   6      319.15      307.44      4.83 o
   5  10   6       24.29       21.14      1.26 o
   6  10   6       60.47       53.87      4.11 o
   7  10   6       18.54       20.46      1.19 o
   8  10   6       37.05       37.35      1.63 o
   9  10   6        0.26       -1.05      1.05 o
  10  10   6        2.99        2.27      0.86 o
  11  10   6        8.27       11.51      1.61 o
  -4  11   6        1.22       -0.82      1.06 o
  -3  11   6       12.78       11.13      0.97 o
  -2  11   6        5.37        5.64      0.81 o
  -1  11   6        2.32        2.68      1.08 o
   0  11   6        7.67        8.26      0.92 o
   1  11   6       67.47       64.09      1.87 o
   2  11   6      239.08      237.33      4.65 o
   3  11   6       11.09        8.11      0.72 o
   4  11   6       20.25       24.45      1.16 o
   5  11   6      155.81      159.94      3.14 o
   6  11   6        9.35        8.76      2.70 o
   7  11   6       23.41       27.95      1.77 o
   8  11   6        5.22        7.39      1.13 o
   9  11   6       12.40       13.77      1.75 o
  10  11   6        0.04        0.07      0.77 o
  -3  12   6        3.24        3.91      1.23 o
  -2  12   6       24.10       22.49      1.23 o
  -1  12   6       24.17       24.91      1.11 o
   0  12   6        7.34        7.13      0.78 o
   1  12   6        1.75        1.93      0.58 o
   2  12   6       24.98       29.37      1.02 o
   3  12   6        0.43       -0.42      0.42 o
   4  12   6        9.28        9.50      0.73 o
   5  12   6        6.50        8.63      0.74 o
   6  12   6       28.01       23.78      1.50 o
   7  12   6        0.12        0.50      0.89 o
   8  12   6        9.76        7.04      1.27 o
   9  12   6        0.23        1.23      1.17 o
  -2  13   6       39.56       42.29      2.29 o
  -1  13   6        8.82        8.44      1.09 o
   0  13   6        8.93        9.02      1.17 o
   1  13   6       23.22       25.70      1.17 o
   2  13   6        1.11        0.71      0.54 o
   3  13   6       28.61       26.44      1.06 o
   4  13   6       15.81       14.30      0.86 o
   5  13   6      195.30      197.71      3.85 o
   6  13   6       19.49       21.63      1.50 o
   7  13   6        3.47        2.26      1.17 o
   8  13   6       15.77       20.18      2.35 o
   0  14   6        0.12        0.82      0.89 o
   1  14   6        0.24        0.02      0.93 o
   2  14   6       20.33       21.86      1.34 o
   3  14   6        4.80        5.28      1.02 o
   4  14   6       20.94       24.57      1.24 o
   5  14   6       10.91       12.81      1.29 o
   6  14   6       32.30       39.36      2.32 o
   7  14   6        0.12       -0.20      1.06 o
  -3  -9   7       24.08       30.06      2.58 o
  -2  -9   7        5.30        3.29      1.41 o
  -1  -9   7        0.24       -1.06      1.17 o
   0  -9   7       18.56       19.30      1.66 o
   1  -9   7        2.13        2.31      1.82 o
   2  -9   7        1.19        2.47      1.53 o
  -5  -8   7        3.81        5.41      0.74 o
  -4  -8   7        1.54        1.13      0.79 o
  -3  -8   7       29.89       33.17      2.39 o
  -2  -8   7        2.66        1.64      1.06 o
  -1  -8   7       23.94       30.09      1.86 o
   0  -8   7       15.43       19.08      1.88 o
   1  -8   7        0.18       -0.46      0.82 o
   2  -8   7        0.10       -0.12      1.94 o
   3  -8   7        2.72        3.28      1.29 o
   4  -8   7        0.99        0.64      1.06 o
  -6  -7   7        3.32        3.03      0.89 o
  -5  -7   7        2.66        4.50      0.72 o
  -4  -7   7       16.21       18.61      1.08 o
  -3  -7   7        8.09        9.94      0.99 o
  -2  -7   7        2.02        1.72      0.67 o
  -1  -7   7        0.41        0.05      0.47 o
   0  -7   7       22.88       22.35      1.03 o
   1  -7   7        7.02        6.18      1.02 o
   2  -7   7        0.26        0.59      1.06 o
   3  -7   7        5.21        6.38      1.13 o
   4  -7   7       10.09       10.48      1.30 o
   5  -7   7        0.27        0.17      1.12 o
   6  -7   7        8.94        8.70      1.32 o
  -7  -6   7        5.47        6.64      1.24 o
  -6  -6   7        4.74        6.33      0.95 o
  -5  -6   7       13.52       14.89      0.99 o
  -4  -6   7       20.88       24.92      1.02 o
  -3  -6   7        7.58        6.38      0.60 o
  -2  -6   7       10.43        8.97      0.87 o
  -1  -6   7       14.26       11.82      0.74 o
   0  -6   7       13.72       10.75      0.71 o
   1  -6   7        0.01        0.01      0.42 o
   2  -6   7        0.04       -0.40      0.40 o
   3  -6   7       10.93       13.26      0.89 o
   4  -6   7       18.40       20.64      1.24 o
   5  -6   7        1.60        0.89      0.72 o
   6  -6   7       18.32       17.21      1.29 o
   7  -6   7        2.37        2.57      1.04 o
  -7  -5   7        0.20       -0.67      0.74 o
  -6  -5   7       24.42       26.89      2.27 o
  -5  -5   7        0.06        0.84      0.62 o
  -4  -5   7       16.39       13.74      0.95 o
  -3  -5   7       58.75       58.97      1.29 o
  -2  -5   7       27.32       28.04      0.87 o
  -1  -5   7       15.77       12.93      0.87 o
   0  -5   7        1.61        2.87      0.50 o
   1  -5   7       22.63       22.54      0.95 o
   2  -5   7        7.18        8.44      0.63 o
   3  -5   7       17.38       15.90      0.79 o
   4  -5   7       77.44       74.64      1.66 o
   5  -5   7        7.40        4.76      0.60 o
   6  -5   7        1.55        1.20      0.60 o
   7  -5   7       30.58       29.92      1.57 o
   8  -5   7        0.32        1.70      1.00 o
  -8  -4   7        4.84        5.13      1.17 o
  -7  -4   7        4.06        3.73      0.80 o
  -6  -4   7        3.71        2.46      0.97 o
  -5  -4   7        1.66        1.13      0.56 o
  -4  -4   7       25.73       29.40      1.40 o
  -3  -4   7       11.89        9.97      0.63 o
  -2  -4   7       12.99       10.39      0.55 o
  -1  -4   7       34.94       29.61      0.77 o
   0  -4   7      390.07      345.98      7.89 o
   1  -4   7      106.27      106.22      1.86 o
   2  -4   7       16.98       16.09      0.72 o
   3  -4   7      167.60      172.37      2.65 o
   4  -4   7      124.48      107.40      1.97 o
   5  -4   7       42.22       41.39      1.30 o
   6  -4   7       22.77       18.42      0.92 o
   7  -4   7       26.41       24.90      1.15 o
   8  -4   7       27.33       29.40      2.11 o
  -8  -3   7        5.39        7.83      1.35 o
  -7  -3   7        0.03       -0.56      0.56 o
  -6  -3   7        5.02        3.99      0.69 o
  -5  -3   7        6.93        8.58      0.77 o
  -4  -3   7       20.50       21.21      1.07 o
  -3  -3   7      679.35      665.69     10.05 o
  -2  -3   7      173.88      180.92      2.53 o
  -1  -3   7        6.73        6.26      0.58 o
   0  -3   7        5.74        7.74      0.37 o
   1  -3   7        3.23        2.28      0.34 o
   2  -3   7       34.31       31.58      0.96 o
   3  -3   7      145.74      144.39      2.88 o
   4  -3   7      111.00       98.63      1.83 o
   5  -3   7      242.36      231.58      3.34 o
   6  -3   7        1.43        1.02      0.55 o
   7  -3   7        0.01       -0.11      0.52 o
   8  -3   7       34.91       35.90      1.61 o
   9  -3   7       10.00       11.97      1.27 o
  -8  -2   7        4.11        3.42      1.10 o
  -7  -2   7        0.08        0.19      0.59 o
  -6  -2   7       35.20       39.97      1.52 o
  -5  -2   7       16.73       13.53      1.67 o
  -4  -2   7      253.51      234.16      4.25 o
  -3  -2   7      116.67      113.95      2.82 o
  -2  -2   7      226.15      212.61      3.19 o
  -1  -2   7        1.72        1.65      0.30 o
   0  -2   7      189.39      222.41      2.42 o
   1  -2   7      197.16      196.62      2.17 o
   2  -2   7      157.39      161.46      3.00 o
   3  -2   7        5.49        6.44      0.58 o
   4  -2   7      500.70      470.62      5.76 o
   5  -2   7        0.27        0.71      0.49 o
   6  -2   7      146.80      153.92      2.79 o
   7  -2   7       40.88       34.90      1.26 o
   8  -2   7      111.99      101.92      2.29 o
   9  -2   7       10.72       10.03      1.17 o
  10  -2   7        8.72        7.46      1.19 o
  -8  -1   7        0.16        0.87      1.12 o
  -7  -1   7       19.23       20.18      1.20 o
  -6  -1   7       11.75        7.95      0.82 o
  -5  -1   7       21.27       23.83      1.17 o
  -4  -1   7        1.53        0.55      0.52 o
  -3  -1   7      506.16      483.35     10.63 o
  -2  -1   7      546.90      551.89      7.16 o
  -1  -1   7       15.18       14.21      0.54 o
   0  -1   7      278.12      279.22      2.88 o
   1  -1   7     1814.60     1858.24     16.93 o
   2  -1   7       95.11      100.58      1.56 o
   3  -1   7       67.74       64.50      1.09 o
   4  -1   7       24.96       24.47      0.97 o
   5  -1   7       82.04       81.73      1.74 o
   6  -1   7       42.89       44.67      1.33 o
   7  -1   7       18.96       14.62      1.44 o
   8  -1   7      103.99      113.03      2.38 o
   9  -1   7       42.91       44.97      2.22 o
  10  -1   7        0.98        0.89      0.86 o
  -8   0   7        0.92       -0.10      1.17 o
  -7   0   7        0.04       -0.20      0.56 o
  -6   0   7       31.45       37.01      1.52 o
  -5   0   7        7.37        8.17      0.77 o
  -4   0   7        0.01       -0.87      0.87 o
  -3   0   7      188.97      182.41      3.37 o
  -2   0   7        2.82        2.92      0.45 o
  -1   0   7       10.09        9.16      0.48 o
   0   0   7      190.83      197.25      2.50 o
   1   0   7      146.94      141.40      1.72 o
   2   0   7      339.89      384.54      3.60 o
   3   0   7        0.06        0.15      0.35 o
   4   0   7        0.24       -0.29      0.29 o
   5   0   7       37.10       40.15      1.13 o
   6   0   7        4.71        4.18      0.54 o
   7   0   7       48.39       54.36      1.45 o
   8   0   7       19.19       16.06      0.90 o
   9   0   7       51.18       54.14      2.17 o
  10   0   7        1.01        1.44      0.93 o
  11   0   7        2.78        3.94      1.35 o
  -8   1   7        3.10        3.98      1.02 o
  -7   1   7        0.39        0.12      0.55 o
  -6   1   7       94.48       90.72      2.38 o
  -5   1   7        5.84        5.47      0.73 o
  -4   1   7        0.82        0.43      0.51 o
  -3   1   7        2.95        1.90      0.49 o
  -2   1   7      171.28      173.04      3.42 o
  -1   1   7      370.83      391.48      5.17 o
   0   1   7        4.68        5.84      0.39 o
   1   1   7      442.82      422.14      4.92 o
   2   1   7      713.21      701.47      7.17 o
   3   1   7       66.88       66.24      1.59 o
   4   1   7       48.82       48.72      1.02 o
   5   1   7      166.92      161.29      2.28 o
   6   1   7        0.57       -0.23      0.37 o
   7   1   7       13.78       10.37      0.95 o
   8   1   7        1.48        0.68      0.91 o
   9   1   7       56.80       60.74      2.19 o
  10   1   7       35.34       33.32      1.76 o
  11   1   7        3.42        4.10      1.37 o
  -8   2   7        0.06       -0.94      0.94 o
  -7   2   7       34.31       40.24      2.68 o
  -6   2   7        1.70        2.23      0.65 o
  -5   2   7      103.69      107.31      2.51 o
  -4   2   7       82.63       79.16      2.02 o
  -3   2   7       26.61       24.94      1.05 o
  -2   2   7        5.56        5.12      0.49 o
  -1   2   7       67.80       82.75      1.30 o
   0   2   7        0.20        1.53      0.49 o
   1   2   7      380.51      396.35      4.60 o
   2   2   7      289.03      307.57      3.34 o
   3   2   7      272.91      310.28      4.17 o
   4   2   7        8.02       10.87      0.49 o
   5   2   7       85.29       85.08      2.07 o
   6   2   7        2.11        1.88      0.50 o
   7   2   7       58.74       61.94      1.96 o
   8   2   7      130.01      120.98      2.96 o
   9   2   7        5.14        7.01      1.01 o
  10   2   7       56.64       54.74      2.21 o
  11   2   7        0.12       -1.17      1.41 o
  -8   3   7        0.95       -0.19      0.82 o
  -7   3   7        1.12        1.06      0.67 o
  -6   3   7       61.42       63.62      1.93 o
  -5   3   7       63.84       61.04      2.52 o
  -4   3   7       38.84       36.25      1.40 o
  -3   3   7       74.09       68.08      2.43 o
  -2   3   7       18.78       22.13      1.01 o
  -1   3   7       38.04       45.99      0.90 o
   0   3   7       21.37       20.21      0.66 o
   1   3   7      398.01      405.60      4.71 o
   2   3   7      520.79      519.71      5.43 o
   3   3   7       74.67       89.50      1.81 o
   4   3   7       61.21       55.42      1.09 o
   5   3   7       45.22       33.08      1.04 o
   6   3   7       31.98       31.36      1.58 o
   7   3   7       39.16       38.40      1.29 o
   8   3   7      158.84      149.90      3.44 o
   9   3   7       96.55      107.63      3.36 o
  10   3   7       13.82       13.38      1.24 o
  11   3   7       20.12       18.56      1.83 o
  -8   4   7        6.83        8.49      1.53 o
  -7   4   7        6.42        5.73      0.88 o
  -6   4   7       27.98       30.00      1.35 o
  -5   4   7      100.19       99.73      2.44 o
  -4   4   7      101.72       99.62      2.35 o
  -3   4   7       13.08        8.95      0.91 o
  -2   4   7        7.69        9.36      0.57 o
  -1   4   7       76.78       72.15      0.95 o
   0   4   7       12.78        8.93      0.34 o
   1   4   7      232.95      224.82      2.56 o
   2   4   7        0.66       -0.04      0.24 o
   3   4   7       98.95      102.25      1.79 o
   4   4   7      120.43      137.41      2.27 o
   5   4   7       14.78       13.03      0.88 o
   6   4   7      156.32      156.46      3.36 o
   7   4   7        2.93        2.81      0.61 o
   8   4   7       11.53       14.00      1.05 o
   9   4   7       45.72       44.43      2.53 o
  10   4   7        0.14        0.35      0.80 o
  11   4   7        1.71        1.67      1.20 o
  12   4   7        5.55        5.99      2.23 o
  -8   5   7        1.32        1.88      1.29 o
  -7   5   7       12.74       12.80      1.25 o
  -6   5   7        0.11        0.24      0.58 o
  -5   5   7       22.30       21.08      1.13 o
  -4   5   7       17.53       17.78      1.46 o
  -3   5   7      223.04      236.07      3.62 o
  -2   5   7      597.41      601.43      7.00 o
  -1   5   7       49.37       57.94      1.02 o
   0   5   7      138.01      160.55      1.82 o
   1   5   7      309.76      318.00      3.53 o
   2   5   7      119.34      110.03      1.50 o
   3   5   7       79.80       88.82      1.47 o
   4   5   7      142.87      140.22      2.33 o
   5   5   7      370.61      365.16      5.10 o
   6   5   7      741.46      729.04      9.52 o
   7   5   7       80.23       79.12      1.88 o
   8   5   7       21.01       23.52      1.14 o
   9   5   7       28.11       24.25      1.20 o
  10   5   7        3.37        5.52      0.92 o
  11   5   7        5.79        1.58      1.12 o
  12   5   7        6.74        7.76      1.66 o
  -7   6   7        1.90        3.29      1.29 o
  -6   6   7       16.41       16.40      1.33 o
  -5   6   7        0.05       -0.62      0.62 o
  -4   6   7        2.23        1.35      0.59 o
  -3   6   7       71.72       67.66      3.55 o
  -2   6   7       61.91       63.44      1.17 o
  -1   6   7      658.78      680.19      7.19 o
   0   6   7      159.47      181.97      2.07 o
   1   6   7      573.86      559.70      5.90 o
   2   6   7      367.90      360.73      4.99 o
   3   6   7       56.25       56.12      1.29 o
   4   6   7      237.70      244.60      4.42 o
   5   6   7      712.43      687.61      8.93 o
   6   6   7        1.16        1.25      0.52 o
   7   6   7      169.55      175.46      3.71 o
   8   6   7        8.78        7.31      0.76 o
   9   6   7        0.09        0.45      0.60 o
  10   6   7        0.03       -0.08      0.69 o
  11   6   7        0.63        1.74      0.90 o
  12   6   7       27.61       30.44      2.32 o
  -7   7   7        2.84        3.76      1.41 o
  -6   7   7       20.58       20.20      1.33 o
  -5   7   7       27.62       26.96      1.56 o
  -4   7   7        7.23        5.91      0.77 o
  -3   7   7        4.23        3.65      0.67 o
  -2   7   7      283.65      287.64      4.33 o
  -1   7   7      185.65      190.74      2.45 o
   0   7   7        8.27        8.89      0.65 o
   1   7   7      459.60      465.39      5.07 o
   2   7   7      236.61      234.67      2.62 o
   3   7   7        8.19        7.81      1.45 o
   4   7   7        1.08        0.35      0.44 o
   5   7   7      113.93      100.94      1.96 o
   6   7   7      402.03      397.89      5.63 o
   7   7   7      120.17      116.76      2.37 o
   8   7   7        0.65       -0.22      0.54 o
   9   7   7       18.66       20.93      1.27 o
  10   7   7        2.65        2.12      0.83 o
  11   7   7        7.11        8.42      1.19 o
  -6   8   7        2.15        1.81      0.98 o
  -5   8   7       86.97       94.42      2.61 o
  -4   8   7       25.61       21.47      1.22 o
  -3   8   7       29.63       29.08      1.37 o
  -2   8   7       68.60       69.38      2.24 o
  -1   8   7       11.30        7.68      0.73 o
   0   8   7        6.90        3.58      0.64 o
   1   8   7        9.41       12.24      0.68 o
   2   8   7      426.54      444.74      4.56 o
   3   8   7      459.62      454.11      4.68 o
   4   8   7       24.52       25.12      1.43 o
   5   8   7       11.26       11.62      0.69 o
   6   8   7      216.30      207.08      3.36 o
   7   8   7        3.20        2.98      0.58 o
   8   8   7       34.55       36.26      1.55 o
   9   8   7        3.63        3.36      0.82 o
  10   8   7       20.29       20.55      1.36 o
  11   8   7        0.18        1.41      0.89 o
  -5   9   7        0.21       -0.54      0.79 o
  -4   9   7       37.74       42.16      2.05 o
  -3   9   7        9.03        7.65      1.27 o
  -2   9   7        0.27       -0.52      0.52 o
  -1   9   7      263.00      258.15      4.14 o
   0   9   7        8.14       10.76      0.83 o
   1   9   7       44.68       44.28      1.20 o
   2   9   7      314.88      294.87      5.44 o
   3   9   7      171.48      157.72      2.53 o
   4   9   7        0.00       -0.02      0.43 o
   5   9   7       91.04       85.82      2.53 o
   6   9   7        3.51        2.10      0.52 o
   7   9   7       43.95       41.21      1.55 o
   8   9   7        5.40        4.31      0.82 o
   9   9   7       17.84       22.61      1.35 o
  10   9   7       10.34       13.50      1.19 o
  11   9   7        0.42       -0.36      0.83 o
  -4  10   7       33.70       32.06      1.65 o
  -3  10   7        3.99        2.20      0.82 o
  -2  10   7        0.03        0.05      0.63 o
  -1  10   7        0.02       -0.05      0.57 o
   0  10   7      112.32      115.42      2.45 o
   1  10   7       18.41       18.14      1.02 o
   2  10   7        4.29        3.34      0.56 o
   3  10   7       58.22       60.86      1.48 o
   4  10   7      280.57      283.38      4.51 o
   5  10   7       41.82       44.63      1.71 o
   6  10   7       19.69       15.33      1.00 o
   7  10   7       28.00       28.32      1.37 o
   8  10   7       11.12        9.80      0.98 o
   9  10   7        7.82       10.00      1.07 o
  10  10   7        0.97        0.93      0.73 o
  11  10   7        7.74        6.53      1.11 o
  -3  11   7       12.12        9.89      1.53 o
  -2  11   7       54.16       52.31      1.76 o
  -1  11   7        0.10       -0.57      0.61 o
   0  11   7        3.93        3.07      0.83 o
   1  11   7       21.91       19.80      1.25 o
   2  11   7        7.34        7.97      0.70 o
   3  11   7       30.65       26.19      1.07 o
   4  11   7        4.26        4.82      0.67 o
   5  11   7        2.49        4.50      0.84 o
   6  11   7       19.26       19.83      2.82 o
   7  11   7        3.13        3.20      1.04 o
   8  11   7        3.46        0.06      1.47 o
   9  11   7        3.82        3.63      0.91 o
  10  11   7        2.33        2.02      0.91 o
  -3  12   7        0.02       -1.17      1.17 o
  -2  12   7        0.30        0.15      0.86 o
  -1  12   7       77.36       86.00      2.29 o
   0  12   7       39.38       39.13      1.59 o
   1  12   7       49.47       45.36      1.69 o
   2  12   7        0.10       -0.40      0.50 o
   3  12   7        8.04        6.08      0.90 o
   4  12   7        0.06        0.22      0.58 o
   5  12   7       18.48       19.05      1.28 o
   6  12   7       43.51       44.99      2.19 o
   7  12   7       29.61       28.15      1.86 o
   8  12   7        0.31       -0.36      1.00 o
   9  12   7        6.36        6.86      1.27 o
  -2  13   7        1.14        1.07      0.99 o
  -1  13   7        5.36        5.19      1.21 o
   0  13   7        4.58        3.35      0.75 o
   1  13   7       16.20       11.52      0.91 o
   2  13   7        9.53        8.36      0.70 o
   3  13   7        1.21        0.28      0.48 o
   4  13   7        1.26        0.53      0.54 o
   5  13   7        4.09        2.75      0.69 o
   6  13   7       38.43       39.88      2.43 o
   7  13   7        0.50        1.64      1.04 o
   8  13   7        1.56       -0.01      0.91 o
   0  14   7        4.83        4.65      1.17 o
   1  14   7        5.10        5.31      1.54 o
   2  14   7       30.85       32.58      1.56 o
   3  14   7       28.60       34.12      2.80 o
   4  14   7        0.15        0.91      0.66 o
   5  14   7       21.20       26.23      1.62 o
   6  14   7       13.08       14.74      1.55 o
   7  14   7        1.45       -0.55      1.04 o
  -3  -8   8       11.48       12.93      1.47 o
  -2  -8   8       22.79       29.12      2.58 o
  -1  -8   8        0.02       -1.17      1.17 o
   0  -8   8        3.79        4.46      1.41 o
   1  -8   8        5.22        6.41      1.82 o
   2  -8   8        4.17        3.95      1.88 o
   3  -8   8        0.02        3.41      1.08 o
  -5  -7   8        5.25        6.98      0.95 o
  -4  -7   8        1.96        1.62      0.87 o
  -3  -7   8        4.72        3.78      0.72 o
  -2  -7   8        1.31        0.48      0.80 o
  -1  -7   8        4.63        3.47      0.72 o
   0  -7   8        3.00        2.00      0.83 o
   1  -7   8       12.52       14.70      1.38 o
   2  -7   8       15.70       16.18      1.47 o
   3  -7   8        0.02        0.05      0.87 o
   4  -7   8        6.82        5.07      1.18 o
   5  -7   8        0.42        0.03      0.89 o
  -6  -6   8        3.29        2.95      0.67 o
  -5  -6   8        0.77        1.24      0.63 o
  -4  -6   8        3.94        2.91      0.86 o
  -3  -6   8        3.08        1.79      0.58 o
  -2  -6   8       17.28       19.44      1.06 o
  -1  -6   8        1.37        1.79      0.56 o
   0  -6   8        0.14        0.45      0.52 o
   1  -6   8        7.08       12.51      1.14 o
   2  -6   8        0.04       -0.17      0.49 o
   3  -6   8        0.01       -0.27      0.63 o
   4  -6   8       17.85       16.29      1.44 o
   5  -6   8        6.18        6.32      1.15 o
   6  -6   8        2.16        4.21      1.13 o
  -6  -5   8        1.84        2.66      0.87 o
  -5  -5   8       28.10       32.27      1.23 o
  -4  -5   8        6.72        7.66      0.70 o
  -3  -5   8       11.43       11.72      0.86 o
  -2  -5   8        9.46       11.77      0.73 o
  -1  -5   8        1.95        0.44      0.49 o
   0  -5   8        2.26        3.25      0.61 o
   1  -5   8        0.15       -0.07      0.46 o
   2  -5   8       65.66       67.39      2.15 o
   3  -5   8        6.76        4.90      0.68 o
   4  -5   8        1.67        1.72      0.58 o
   5  -5   8       20.42       19.92      1.59 o
   6  -5   8        9.74        8.60      1.06 o
   7  -5   8        2.10        4.81      1.17 o
  -7  -4   8        0.11       -0.82      0.82 o
  -6  -4   8        1.33       -0.03      0.70 o
  -5  -4   8        6.30        7.77      0.95 o
  -4  -4   8        1.10        1.45      0.45 o
  -3  -4   8        0.20       -0.33      0.39 o
  -2  -4   8       89.51       87.36      1.86 o
  -1  -4   8        9.11       12.24      0.69 o
   0  -4   8       34.78       36.45      1.35 o
   1  -4   8       11.91       10.62      0.85 o
   2  -4   8        8.59        7.60      0.67 o
   3  -4   8       97.01       82.64      1.88 o
   4  -4   8        2.42        2.01      0.60 o
   5  -4   8        2.38        2.23      0.75 o
   6  -4   8       26.44       25.03      1.16 o
   7  -4   8        0.27        0.61      0.61 o
   8  -4   8        4.52        4.90      0.96 o
  -7  -3   8        2.84        3.15      0.78 o
  -6  -3   8        1.97        1.88      0.62 o
  -5  -3   8       17.61       18.67      1.25 o
  -4  -3   8       20.52       18.90      2.13 o
  -3  -3   8       69.38       67.79      2.83 o
  -2  -3   8      236.83      213.07      3.30 o
  -1  -3   8       73.65       74.49      1.64 o
   0  -3   8       56.89       58.40      1.38 o
   1  -3   8      175.59      173.84      5.38 o
   2  -3   8        0.38        0.25      0.46 o
   3  -3   8        8.48        6.67      0.64 o
   4  -3   8       48.76       46.77      1.39 o
   5  -3   8       14.94       11.37      0.74 o
   6  -3   8       11.03       12.98      0.82 o
   7  -3   8       15.78       17.47      1.28 o
   8  -3   8        0.32        0.15      0.60 o
   9  -3   8       11.34       12.15      1.30 o
  -8  -2   8        9.22       10.74      1.43 o
  -7  -2   8       11.39       13.18      1.09 o
  -6  -2   8       38.46       38.46      1.58 o
  -5  -2   8       22.39       23.26      1.18 o
  -4  -2   8       29.88       29.99      1.47 o
  -3  -2   8       47.16       46.44      1.25 o
  -2  -2   8       10.14        7.81      0.63 o
  -1  -2   8      525.44      494.79      7.80 o
   0  -2   8      188.46      183.72      2.52 o
   1  -2   8        0.01        0.29      0.39 o
   2  -2   8      349.97      323.57      5.33 o
   3  -2   8       40.06       37.98      1.10 o
   4  -2   8        0.08        0.20      0.53 o
   5  -2   8      186.38      182.88      2.81 o
   6  -2   8       29.71       26.45      1.17 o
   7  -2   8       45.34       51.41      1.59 o
   8  -2   8        0.48        0.85      0.60 o
   9  -2   8        0.06        0.75      0.82 o
  -8  -1   8        3.13        2.92      1.13 o
  -7  -1   8        0.10       -0.58      0.58 o
  -6  -1   8        6.42        5.27      0.79 o
  -5  -1   8        0.12        0.75      0.58 o
  -4  -1   8        1.30        1.89      0.65 o
  -3  -1   8        7.29        2.18      0.52 o
  -2  -1   8      376.00      358.06      4.98 o
  -1  -1   8      493.14      484.85      6.40 o
   0  -1   8        2.23        3.11      0.41 o
   1  -1   8      189.30      193.10      2.33 o
   2  -1   8      378.31      356.11      4.37 o
   3  -1   8       36.42       37.12      1.39 o
   4  -1   8       36.86       36.80      1.07 o
   5  -1   8       38.19       35.79      1.22 o
   6  -1   8       78.46       82.68      2.22 o
   7  -1   8        6.74        6.92      0.73 o
   8  -1   8       70.44       69.05      1.86 o
   9  -1   8        3.50        2.61      0.94 o
  10  -1   8        0.19        0.68      0.98 o
  -8   0   8       14.54       17.19      1.64 o
  -7   0   8        0.16        1.22      0.66 o
  -6   0   8        2.50        2.05      0.96 o
  -5   0   8      281.01      285.32      5.17 o
  -4   0   8      237.24      227.58      4.98 o
  -3   0   8       23.22       24.91      1.08 o
  -2   0   8      248.48      233.40      3.49 o
  -1   0   8       10.97       11.90      0.88 o
   0   0   8       69.88       70.55      1.38 o
   1   0   8      212.48      216.20      2.77 o
   2   0   8       15.32       15.76      0.56 o
   3   0   8      360.74      360.47      4.71 o
   4   0   8       51.06       57.75      1.44 o
   5   0   8       24.92       26.65      1.05 o
   6   0   8       88.76       92.69      1.98 o
   7   0   8       25.52       23.15      1.12 o
   8   0   8       21.26       16.19      0.96 o
   9   0   8       59.58       63.33      2.35 o
  10   0   8        5.95        7.52      1.17 o
  -8   1   8        5.15        4.06      1.18 o
  -7   1   8        1.42        1.41      0.69 o
  -6   1   8       18.49       17.86      1.33 o
  -5   1   8      153.37      144.11      3.15 o
  -4   1   8       53.09       53.19      1.69 o
  -3   1   8       19.93       19.66      0.99 o
  -2   1   8        7.74        5.09      0.73 o
  -1   1   8      148.08      141.54      2.33 o
   0   1   8       63.51       69.20      1.37 o
   1   1   8       50.94       55.67      1.03 o
   2   1   8     2018.10     2005.48     19.87 o
   3   1   8      382.33      365.30      5.00 o
   4   1   8      187.56      201.94      2.73 o
   5   1   8        8.17       12.98      0.73 o
   6   1   8       14.19        9.53      0.69 o
   7   1   8       48.82       55.50      1.50 o
   8   1   8        0.07       -0.58      0.58 o
   9   1   8        2.27        2.94      1.30 o
  10   1   8       72.28       78.84      2.69 o
  11   1   8        1.17       -0.19      0.99 o
  -8   2   8        2.16        1.84      1.07 o
  -7   2   8       35.61       36.41      1.65 o
  -6   2   8       11.56       10.56      0.92 o
  -5   2   8        9.01       11.24      1.40 o
  -4   2   8      318.30      297.69      6.09 o
  -3   2   8        1.73        3.07      0.54 o
  -2   2   8        6.60        7.20      0.54 o
  -1   2   8       95.01       98.95      1.80 o
   0   2   8       70.31       81.25      1.53 o
   1   2   8        6.13        8.04      0.49 o
   2   2   8      103.79       91.91      1.43 o
   3   2   8      128.26      126.77      1.84 o
   4   2   8        0.29       -0.29      0.29 o
   5   2   8       19.41       16.32      0.81 o
   6   2   8        6.72        8.23      0.65 o
   7   2   8       10.51       10.81      0.97 o
   8   2   8       44.01       43.04      1.74 o
   9   2   8        7.06        4.19      0.90 o
  10   2   8        0.08       -1.08      1.08 o
  11   2   8       10.47       11.89      1.38 o
  -8   3   8        4.33        3.61      1.10 o
  -7   3   8        4.20        2.71      0.79 o
  -6   3   8       29.88       28.37      1.40 o
  -5   3   8       41.12       36.87      1.48 o
  -4   3   8       41.22       39.55      1.74 o
  -3   3   8        0.27        0.21      0.45 o
  -2   3   8       86.39       77.60      1.57 o
  -1   3   8        0.00        0.04      0.28 o
   0   3   8       54.44       43.80      1.49 o
   1   3   8      293.43      291.30      3.54 o
   2   3   8       47.37       42.25      0.94 o
   3   3   8      507.57      510.73      5.93 o
   4   3   8       43.00       43.94      1.00 o
   5   3   8       10.27        9.47      0.58 o
   6   3   8       15.84       11.62      0.76 o
   7   3   8       17.12       19.83      1.00 o
   8   3   8       13.66       16.86      1.17 o
   9   3   8       36.77       32.79      1.69 o
  10   3   8        0.07       -0.40      0.80 o
  11   3   8        1.22        0.87      0.99 o
  -7   4   8        4.13        3.78      1.02 o
  -6   4   8        5.88        4.49      0.77 o
  -5   4   8       27.45       22.61      1.19 o
  -4   4   8      242.49      233.89      8.40 o
  -3   4   8      232.31      219.05      4.86 o
  -2   4   8        0.13       -0.29      0.30 o
  -1   4   8      152.45      143.11      2.06 o
   0   4   8      162.56      153.23      2.34 o
   1   4   8        1.63        1.21      0.27 o
   2   4   8       93.11       91.72      1.32 o
   3   4   8      242.23      252.08      3.22 o
   4   4   8      121.98      142.23      2.11 o
   5   4   8        3.06        4.50      0.49 o
   6   4   8       13.33       10.90      0.75 o
   7   4   8       79.87       75.35      1.82 o
   8   4   8       11.13        9.01      0.80 o
   9   4   8        7.68        4.34      1.03 o
  10   4   8        1.67        1.93      0.92 o
  11   4   8        5.41        5.58      1.12 o
  -7   5   8        9.62       10.57      1.76 o
  -6   5   8        0.04       -0.55      0.58 o
  -5   5   8       21.15       20.21      1.13 o
  -4   5   8       18.88       16.22      1.29 o
  -3   5   8      206.01      210.27      5.49 o
  -2   5   8       26.05       27.74      0.86 o
  -1   5   8      790.73      794.37      9.05 o
   0   5   8        0.63        0.32      0.30 o
   1   5   8        0.06        0.36      0.23 o
   2   5   8        0.44        1.20      0.40 o
   3   5   8      537.48      568.57      6.59 o
   4   5   8       16.11       21.22      0.78 o
   5   5   8      200.75      204.27      3.25 o
   6   5   8       20.80       20.29      0.95 o
   7   5   8      120.12      118.15      2.38 o
   8   5   8       28.35       28.05      1.31 o
   9   5   8       12.60       12.71      0.97 o
  10   5   8       30.45       32.99      1.72 o
  11   5   8        2.18        3.21      1.24 o
  -7   6   8       18.40       24.54      2.35 o
  -6   6   8        2.94        2.00      0.91 o
  -5   6   8       31.82       36.26      1.83 o
  -4   6   8        0.05       -0.15      0.48 o
  -3   6   8       84.00       83.87      2.22 o
  -2   6   8        6.05        6.11      0.50 o
  -1   6   8       16.03       14.21      1.08 o
   0   6   8      598.84      581.83      6.76 o
   1   6   8       49.58       48.64      0.94 o
   2   6   8      448.15      472.91      5.12 o
   3   6   8       15.37       16.43      0.76 o
   4   6   8       71.63       86.12      2.23 o
   5   6   8      176.59      181.16      2.96 o
   6   6   8      316.32      308.85      5.56 o
   7   6   8        6.79        7.26      0.73 o
   8   6   8        1.43        0.97      0.61 o
   9   6   8        2.17        1.99      0.71 o
  10   6   8        7.88        7.04      0.89 o
  11   6   8        4.65        4.09      1.29 o
  -6   7   8        0.92        0.23      1.17 o
  -5   7   8       34.08       40.53      1.99 o
  -4   7   8       63.50       59.52      2.28 o
  -3   7   8       22.82       21.32      1.15 o
  -2   7   8       70.05       64.93      2.57 o
  -1   7   8      383.35      382.31      5.26 o
   0   7   8      399.02      418.84      4.30 o
   1   7   8        6.92        5.56      0.40 o
   2   7   8      315.90      296.63      6.44 o
   3   7   8       22.43       19.69      0.68 o
   4   7   8       29.80       25.38      0.86 o
   5   7   8       57.07       54.08      1.39 o
   6   7   8       36.64       45.65      1.95 o
   7   7   8      110.28      116.17      2.51 o
   8   7   8        0.19        0.21      0.58 o
   9   7   8       15.46       15.30      1.02 o
  10   7   8        8.35        9.80      1.13 o
  11   7   8        0.68        0.13      0.88 o
  -6   8   8        2.35        3.05      1.41 o
  -5   8   8        0.58        1.12      0.91 o
  -4   8   8      180.35      191.35      4.81 o
  -3   8   8       18.56       22.05      1.43 o
  -2   8   8        0.35        1.30      0.63 o
  -1   8   8       58.72       53.44      1.74 o
   0   8   8      392.92      387.75      4.92 o
   1   8   8       30.25       25.74      0.84 o
   2   8   8       32.38       41.52      0.90 o
   3   8   8      211.44      211.19      2.96 o
   4   8   8       95.70       91.28      1.88 o
   5   8   8        6.85        5.33      0.59 o
   6   8   8      153.85      140.26      2.58 o
   7   8   8        3.46        3.20      0.61 o
   8   8   8       64.87       67.51      1.81 o
   9   8   8       21.52       19.17      1.11 o
  10   8   8        9.40        8.55      1.11 o
  11   8   8        5.68        5.96      1.12 o
  -5   9   8        5.51        7.05      1.64 o
  -4   9   8       15.73       19.93      1.58 o
  -3   9   8       80.13       72.40      2.27 o
  -2   9   8        2.02        2.53      0.87 o
  -1   9   8        3.68        3.62      0.78 o
   0   9   8      290.40      285.36      4.75 o
   1   9   8        2.25        1.15      0.46 o
   2   9   8       64.07       69.38      1.70 o
   3   9   8      227.48      215.88      3.16 o
   4   9   8       69.30       62.45      1.41 o
   5   9   8        3.99        5.78      0.58 o
   6   9   8        0.12       -0.17      0.47 o
   7   9   8      138.81      147.00      2.76 o
   8   9   8        0.01       -0.34      0.55 o
   9   9   8        3.09        2.00      0.77 o
  10   9   8       17.29       18.24      1.36 o
  11   9   8       16.10       19.02      1.77 o
  -4  10   8        7.77        7.75      1.64 o
  -3  10   8       69.29       73.05      4.07 o
  -2  10   8        1.70       -0.47      1.25 o
  -1  10   8       83.18       78.51      2.32 o
   0  10   8       23.42       23.66      1.20 o
   1  10   8       59.51       59.44      1.47 o
   2  10   8        4.28        6.02      0.61 o
   3  10   8        4.02        3.97      0.57 o
   4  10   8       37.25       37.95      1.34 o
   5  10   8        0.15        0.70      0.69 o
   6  10   8       12.56        9.56      0.87 o
   7  10   8       82.95       76.43      2.20 o
   8  10   8        4.11        3.91      0.80 o
   9  10   8        3.85        3.30      0.83 o
  10  10   8        2.35        2.60      0.86 o
  11  10   8        1.42        1.45      0.92 o
  -3  11   8        6.45        7.20      1.32 o
  -2  11   8       39.13       38.26      1.87 o
  -1  11   8       16.19       14.46      1.77 o
   0  11   8       94.43       90.24      2.26 o
   1  11   8       96.11       93.52      1.96 o
   2  11   8       12.61       15.38      0.89 o
   3  11   8       43.07       45.27      1.52 o
   4  11   8       48.21       44.08      1.36 o
   5  11   8        0.01       -0.27      0.56 o
   6  11   8       18.03       20.64      1.47 o
   7  11   8        3.29        2.35      0.93 o
   8  11   8       13.53       12.51      1.40 o
   9  11   8        0.00       -0.70      0.70 o
  10  11   8        0.07       -0.02      0.78 o
  -2  12   8        0.37        1.22      1.64 o
  -1  12   8        5.66        5.14      2.23 o
   0  12   8        6.53        6.10      0.87 o
   1  12   8       33.27       35.17      1.42 o
   2  12   8        0.02       -0.52      0.52 o
   3  12   8       10.80       14.07      1.08 o
   4  12   8       52.61       49.04      1.99 o
   5  12   8       53.08       58.09      2.02 o
   6  12   8        4.80        5.40      1.06 o
   7  12   8        4.74        4.50      1.17 o
   8  12   8        1.12        0.24      0.96 o
   9  12   8        0.64       -0.87      0.87 o
  -1  13   8        4.18        0.47      1.53 o
   0  13   8       15.81       17.64      1.44 o
   1  13   8        2.67        2.30      0.92 o
   2  13   8        0.35       -0.30      0.63 o
   3  13   8       25.25       26.12      1.14 o
   4  13   8       42.30       45.68      1.64 o
   5  13   8        3.02        4.91      0.87 o
   6  13   8        0.16        0.11      0.93 o
   7  13   8        1.85        1.26      1.00 o
   8  13   8        0.12        1.89      1.06 o
   1  14   8       18.43       19.52      1.17 o
   2  14   8        0.76        0.45      0.67 o
   3  14   8        0.26       -0.08      0.60 o
   4  14   8        0.84        0.64      0.65 o
   5  14   8        6.19        3.65      1.15 o
   6  14   8        1.87        4.06      1.17 o
   7  14   8        3.18        2.88      1.19 o
  -3  -7   9        1.31        2.99      1.00 o
  -2  -7   9        0.28        0.29      0.70 o
  -1  -7   9       26.52       30.33      1.54 o
   0  -7   9        9.55        6.76      1.12 o
   1  -7   9       11.97       14.68      1.88 o
   2  -7   9        7.19       10.92      1.64 o
   3  -7   9       15.55       17.13      1.70 o
  -4  -6   9       15.06       17.75      1.53 o
  -3  -6   9        6.53        6.65      1.12 o
  -2  -6   9        6.20        6.26      0.86 o
  -1  -6   9       55.64       67.47      2.08 o
   0  -6   9        1.27        1.48      0.68 o
   1  -6   9        1.28        2.55      0.70 o
   2  -6   9       49.39       59.11      1.99 o
   3  -6   9        0.01        0.99      0.72 o
   4  -6   9        7.72        7.42      1.21 o
   5  -6   9        1.99        2.91      1.10 o
  -5  -5   9        1.10        0.24      0.65 o
  -4  -5   9       22.21       23.75      1.28 o
  -3  -5   9        4.91        5.14      0.77 o
  -2  -5   9       15.64       16.46      1.17 o
  -1  -5   9        3.81        6.10      1.58 o
   0  -5   9       48.83       48.13      1.82 o
   1  -5   9        0.03       -0.49      0.49 o
   2  -5   9        5.69        6.52      1.18 o
   3  -5   9       22.18       24.21      1.14 o
   4  -5   9        0.13       -0.08      0.65 o
   5  -5   9        1.79        1.97      1.21 o
   6  -5   9       18.09       18.43      1.60 o
  -6  -4   9        0.54        0.15      0.63 o
  -5  -4   9       10.27       12.07      0.86 o
  -4  -4   9        4.70        5.33      0.77 o
  -3  -4   9       41.22       43.43      2.38 o
  -2  -4   9        7.09        7.98      0.76 o
  -1  -4   9       51.69       47.89      2.76 o
   0  -4   9       48.25       47.33      1.60 o
   1  -4   9       33.33       30.01      1.28 o
   2  -4   9       15.15       16.75      0.92 o
   3  -4   9       38.11       42.32      1.43 o
   4  -4   9       32.04       32.40      1.31 o
   5  -4   9        6.09        8.65      0.84 o
   6  -4   9        2.46        3.43      0.68 o
   7  -4   9       21.30       21.30      1.35 o
  -6  -3   9        1.03        1.52      0.70 o
  -5  -3   9       14.89       12.54      0.96 o
  -4  -3   9       76.13       77.15      2.15 o
  -3  -3   9        6.48        9.72      0.80 o
  -2  -3   9        0.33        0.69      0.52 o
  -1  -3   9       32.50       32.61      1.26 o
   0  -3   9       41.68       37.11      1.40 o
   1  -3   9        0.43        0.05      0.76 o
   2  -3   9       52.09       45.44      3.12 o
   3  -3   9      149.04      154.94      2.81 o
   4  -3   9       41.62       37.54      1.37 o
   5  -3   9       82.74       86.06      2.06 o
   6  -3   9       27.27       28.04      1.48 o
   7  -3   9        5.06        3.60      0.73 o
   8  -3   9        7.36        8.15      0.91 o
  -7  -2   9       11.33       13.74      2.11 o
  -6  -2   9        1.32        0.43      0.70 o
  -5  -2   9        6.44        4.92      0.72 o
  -4  -2   9       32.18       26.66      1.35 o
  -3  -2   9       85.70       82.07      1.81 o
  -2  -2   9        3.36        3.61      0.75 o
  -1  -2   9       47.80       44.93      1.50 o
   0  -2   9       27.60       25.30      1.12 o
   1  -2   9        8.68        9.52      0.79 o
   2  -2   9        8.18        7.19      0.65 o
   3  -2   9      186.67      180.02      3.08 o
   4  -2   9      117.63      118.35      2.51 o
   5  -2   9       49.48       46.82      1.47 o
   6  -2   9       52.67       46.37      1.51 o
   7  -2   9        0.09       -0.33      0.58 o
   8  -2   9        1.37        1.63      0.66 o
   9  -2   9        3.85        4.88      1.10 o
  -7  -1   9        0.10       -0.67      0.93 o
  -6  -1   9        1.61        2.07      0.87 o
  -5  -1   9       20.07       18.19      1.29 o
  -4  -1   9       33.87       37.51      1.42 o
  -3  -1   9      195.75      187.24      3.20 o
  -2  -1   9        0.38        0.27      0.42 o
  -1  -1   9      317.68      321.70      7.63 o
   0  -1   9      399.20      389.08      6.30 o
   1  -1   9       44.12       44.17      1.86 o
   2  -1   9      168.53      171.12      5.42 o
   3  -1   9      237.02      237.61      4.28 o
   4  -1   9      382.79      382.56      5.48 o
   5  -1   9       18.73       15.23      0.88 o
   6  -1   9       36.71       34.42      1.25 o
   7  -1   9       82.34       82.52      1.99 o
   8  -1   9       18.46       19.23      1.09 o
   9  -1   9        6.59        7.87      1.25 o
  -7   0   9       32.42       37.56      2.20 o
  -6   0   9       18.69       17.64      1.13 o
  -5   0   9        1.40        4.62      0.88 o
  -4   0   9      176.15      175.73      3.51 o
  -3   0   9       32.21       28.08      1.02 o
  -2   0   9        0.06       -0.32      0.32 o
  -1   0   9      119.06      116.94      2.10 o
   0   0   9       47.88       50.21      1.24 o
   1   0   9      146.50      138.37      2.79 o
   2   0   9      275.07      266.82      3.89 o
   3   0   9      221.52      224.97      3.05 o
   4   0   9      249.58      243.66      3.77 o
   5   0   9      113.48      109.11      2.63 o
   6   0   9       20.31       18.31      0.93 o
   7   0   9        6.02        2.86      0.63 o
   8   0   9       63.52       70.88      1.89 o
   9   0   9        0.93        0.08      0.89 o
  10   0   9       16.71       11.86      1.35 o
  -7   1   9       18.39       13.74      1.47 o
  -6   1   9        0.34        0.16      0.62 o
  -5   1   9        3.64        1.51      0.70 o
  -4   1   9      185.47      167.74      3.41 o
  -3   1   9        0.85        2.19      0.49 o
  -2   1   9        0.02       -0.33      0.33 o
  -1   1   9        0.10       -0.33      0.33 o
   0   1   9      557.93      546.64      7.14 o
   1   1   9       82.63       77.98      1.54 o
   2   1   9      121.08      129.61      2.23 o
   3   1   9      899.63      857.25     10.90 o
   4   1   9      116.39      118.24      2.18 o
   5   1   9        0.30       -0.28      0.58 o
   6   1   9       39.45       32.43      1.17 o
   7   1   9        0.25        0.07      0.49 o
   8   1   9       28.57       31.37      1.31 o
   9   1   9        3.88        2.68      0.93 o
  10   1   9        2.24        2.59      1.06 o
  -7   2   9        0.54        1.66      0.99 o
  -6   2   9       67.68       69.79      2.20 o
  -5   2   9        0.85        1.35      0.70 o
  -4   2   9       49.93       52.49      1.97 o
  -3   2   9      566.60      549.77      7.38 o
  -2   2   9       20.22       20.28      0.88 o
  -1   2   9       62.00       63.03      1.43 o
   0   2   9      915.22      852.58     11.02 o
   1   2   9       82.55       73.99      2.61 o
   2   2   9        3.37        2.79      0.49 o
   3   2   9      247.60      232.97      3.47 o
   4   2   9      303.66      317.63      7.53 o
   5   2   9       20.78       19.33      0.92 o
   6   2   9        2.47        1.33      0.61 o
   7   2   9       62.49       67.46      2.08 o
   8   2   9        9.21        8.48      1.11 o
   9   2   9       16.14       18.63      1.70 o
  10   2   9        4.65        3.58      1.70 o
  11   2   9        0.30       -0.89      0.89 o
  -7   3   9        8.02        9.25      1.30 o
  -6   3   9       10.47       10.38      1.00 o
  -5   3   9        0.01       -0.41      0.94 o
  -4   3   9       79.46       75.28      2.08 o
  -3   3   9        9.62       10.17      0.72 o
  -2   3   9      148.46      150.08      3.93 o
  -1   3   9      159.73      157.14      2.60 o
   0   3   9       14.18       10.56      0.63 o
   1   3   9     1031.79     1004.51     12.50 o
   2   3   9       22.05       18.98      0.83 o
   3   3   9       93.73       92.25      1.54 o
   4   3   9      135.39      129.51      2.20 o
   5   3   9       11.33       12.30      0.95 o
   6   3   9       16.81       15.40      0.85 o
   7   3   9       66.36       59.68      2.73 o
   8   3   9       37.55       39.02      1.72 o
   9   3   9        2.71        1.69      0.88 o
  10   3   9       13.60       12.33      1.31 o
  11   3   9       10.84       13.93      1.42 o
  -7   4   9        8.48        9.63      1.47 o
  -6   4   9        0.03       -0.72      0.73 o
  -5   4   9       14.92       12.10      1.20 o
  -4   4   9        2.94        4.05      0.67 o
  -3   4   9       61.14       55.98      1.43 o
  -2   4   9      108.47       99.54      2.03 o
  -1   4   9       99.88       97.96      1.88 o
   0   4   9       53.31       48.91      1.26 o
   1   4   9      186.47      162.52      3.41 o
   2   4   9       46.86       43.89      1.37 o
   3   4   9        0.35       -0.36      0.36 o
   4   4   9      282.09      315.46      5.36 o
   5   4   9       32.12       33.35      0.99 o
   6   4   9        7.68        7.96      0.67 o
   7   4   9        6.47        6.78      0.73 o
   8   4   9       10.52       12.17      1.64 o
   9   4   9       39.17       43.29      1.90 o
  10   4   9       12.72       10.58      1.22 o
  11   4   9        3.05        4.23      1.15 o
  -7   5   9        0.00        0.94      1.29 o
  -6   5   9       34.73       35.33      1.95 o
  -5   5   9        0.01       -0.48      0.48 o
  -4   5   9       24.32       19.55      1.06 o
  -3   5   9      435.78      439.61      6.10 o
  -2   5   9        2.13        2.49      0.52 o
  -1   5   9      197.65      206.98      3.23 o
   0   5   9      342.32      324.72      4.59 o
   1   5   9        2.92        1.72      0.51 o
   2   5   9       12.07       11.83      0.56 o
   3   5   9        1.73        1.08      0.36 o
   4   5   9      119.00      125.27      3.08 o
   5   5   9       90.77       87.98      1.64 o
   6   5   9        6.08        7.76      0.72 o
   7   5   9       45.10       41.11      1.38 o
   8   5   9        1.75        2.51      1.32 o
   9   5   9        4.76        4.68      0.97 o
  10   5   9       20.33       23.85      1.58 o
  11   5   9       16.21       16.93      1.51 o
  -6   6   9        0.06       -0.70      1.17 o
  -5   6   9        9.04        9.17      1.16 o
  -4   6   9        1.51        0.98      0.84 o
  -3   6   9       26.72       23.49      0.97 o
  -2   6   9      401.35      407.45      5.68 o
  -1   6   9       22.03       19.71      0.89 o
   0   6   9        0.12        0.92      0.44 o
   1   6   9      320.46      311.77      6.76 o
   2   6   9       10.47       11.06      0.51 o
   3   6   9      131.68      146.19      2.20 o
   4   6   9       14.25       18.57      0.73 o
   5   6   9      732.25      756.60      8.75 o
   6   6   9      161.73      164.36      2.89 o
   7   6   9        0.92        0.86      0.60 o
   8   6   9      223.14      221.51      3.80 o
   9   6   9        0.08        0.23      0.69 o
  10   6   9        0.71        0.28      0.79 o
  11   6   9       11.40       11.97      1.41 o
  -6   7   9        0.02        0.00      1.17 o
  -5   7   9       23.27       26.12      1.70 o
  -4   7   9        1.71        1.28      0.79 o
  -3   7   9        8.87        8.19      1.04 o
  -2   7   9       41.68       43.16      1.99 o
  -1   7   9        2.63        0.98      0.51 o
   0   7   9      228.07      192.52     21.67 o
   1   7   9       48.31       50.90      1.39 o
   2   7   9        3.68        3.02      0.40 o
   3   7   9       71.98       71.68      1.49 o
   4   7   9       11.33        8.97      0.59 o
   5   7   9      124.52      136.37      2.22 o
   6   7   9      211.50      199.83      3.34 o
   7   7   9       81.16       88.12      2.05 o
   8   7   9       45.33       48.15      2.10 o
   9   7   9       90.38       93.36      2.30 o
  10   7   9        0.04       -0.71      0.71 o
  11   7   9        0.96       -0.35      1.08 o
  -5   8   9        1.89        2.11      1.41 o
  -4   8   9       25.12       28.65      1.78 o
  -3   8   9       35.09       38.40      1.99 o
  -2   8   9       45.74       47.87      2.52 o
  -1   8   9        4.24        5.23      0.95 o
   0   8   9        8.00        6.74      1.01 o
   1   8   9      566.11      569.17      8.08 o
   2   8   9      212.24      193.25      2.77 o
   3   8   9        2.34        1.86      0.43 o
   4   8   9      145.45      154.35      2.38 o
   5   8   9      168.86      160.23      2.50 o
   6   8   9        0.77       -0.05      0.49 o
   7   8   9      105.99      102.79      2.30 o
   8   8   9       26.30       27.38      1.25 o
   9   8   9       35.87       40.47      1.61 o
  10   8   9        0.20       -0.25      0.68 o
  11   8   9        1.15        1.52      0.96 o
  -5   9   9        2.74        0.59      1.41 o
  -4   9   9        0.04       -0.70      1.17 o
  -3   9   9        5.82        7.33      2.29 o
  -2   9   9       25.99       28.69      1.83 o
  -1   9   9        4.63        5.76      1.12 o
   0   9   9       16.84       13.69      1.06 o
   1   9   9      185.34      191.99      3.56 o
   2   9   9       81.00       73.55      1.85 o
   3   9   9        0.87        0.67      0.42 o
   4   9   9      158.52      148.07      2.38 o
   5   9   9       17.48       15.35      0.84 o
   6   9   9        0.14        0.60      0.51 o
   7   9   9       41.20       39.93      1.38 o
   8   9   9       91.47       98.65      2.29 o
   9   9   9        0.65       -0.53      0.93 o
  10   9   9        5.48        5.98      1.00 o
  11   9   9        1.65        1.54      0.98 o
  -4  10   9        8.06        5.99      1.53 o
  -3  10   9        8.56        9.10      1.32 o
  -2  10   9       27.90       29.23      1.87 o
  -1  10   9        0.02       -0.87      0.87 o
   0  10   9      132.57      135.77      3.55 o
   1  10   9       11.86       10.26      0.88 o
   2  10   9       43.33       44.91      1.28 o
   3  10   9        6.12        9.81      0.78 o
   4  10   9        9.24        7.99      0.77 o
   5  10   9      191.56      198.77      4.02 o
   6  10   9        4.08        4.32      0.74 o
   7  10   9        8.39        8.05      0.78 o
   8  10   9       15.17       11.24      0.91 o
   9  10   9        1.03        0.36      0.83 o
  10  10   9       10.78        9.31      1.16 o
  -3  11   9       11.80       13.62      2.00 o
  -2  11   9        0.98       -0.18      1.04 o
  -1  11   9       38.94       44.59      4.93 o
   0  11   9        4.11        3.59      1.31 o
   1  11   9       39.16       38.19      1.86 o
   2  11   9       16.63       15.88      0.87 o
   3  11   9        5.78        4.10      0.63 o
   4  11   9       44.85       44.91      1.51 o
   5  11   9       57.14       50.83      1.64 o
   6  11   9        8.64        9.30      1.15 o
   7  11   9        8.68        9.58      1.27 o
   8  11   9       17.27       16.19      1.44 o
   9  11   9        9.91       10.18      1.11 o
  10  11   9        0.89       -0.76      0.76 o
  -2  12   9       76.75       88.42      4.58 o
  -1  12   9        3.26        1.41      1.64 o
   0  12   9        0.16       -0.86      0.86 o
   1  12   9       48.21       51.12      2.22 o
   2  12   9        1.21        0.66      0.59 o
   3  12   9        8.72        8.17      0.77 o
   4  12   9       16.24       18.02      1.07 o
   5  12   9       58.93       58.91      1.85 o
   6  12   9       72.52       69.94      2.31 o
   7  12   9        2.22        1.44      1.00 o
   8  12   9        7.08        4.65      1.15 o
   9  12   9        4.56        4.36      1.21 o
  -1  13   9       14.45       13.50      2.23 o
   0  13   9        0.40       -1.76      1.76 o
   1  13   9        5.69        2.73      1.29 o
   2  13   9        9.08        9.04      0.85 o
   3  13   9        9.93        9.53      0.87 o
   4  13   9        0.02       -0.62      0.62 o
   5  13   9       30.05       33.81      1.94 o
   6  13   9       23.25       24.64      1.77 o
   7  13   9        0.13       -0.11      0.89 o
   8  13   9        0.22        0.04      1.29 o
   1  14   9        2.01        1.17      1.88 o
   2  14   9       11.58       14.10      1.30 o
   3  14   9        6.04        6.98      0.94 o
   4  14   9        6.83        8.05      1.01 o
   5  14   9        8.06        7.07      1.26 o
   6  14   9       25.97       30.97      2.52 o
   7  14   9        1.15        1.63      1.13 o
  -2  -6  10       11.48        9.91      1.29 o
  -1  -6  10       10.65       15.56      1.17 o
   0  -6  10       31.34       35.41      1.63 o
   1  -6  10        2.10        1.58      0.72 o
   2  -6  10       11.78       12.03      1.70 o
   3  -6  10       10.52        9.51      1.64 o
  -4  -5  10       19.02       23.85      1.40 o
  -3  -5  10       23.28       26.19      2.35 o
  -2  -5  10        0.03        0.12      0.75 o
  -1  -5  10        8.07        9.39      0.97 o
   0  -5  10        6.06        6.77      1.15 o
   1  -5  10        7.91        6.71      0.86 o
   2  -5  10        0.23       -0.58      0.58 o
   3  -5  10        0.81        0.98      0.89 o
   4  -5  10       31.17       32.74      1.65 o
   5  -5  10        2.26        2.73      0.86 o
  -5  -4  10        0.01       -0.55      0.61 o
  -4  -4  10        8.18        8.69      1.02 o
  -3  -4  10        4.54        3.47      0.78 o
  -2  -4  10       50.08       41.35      2.47 o
  -1  -4  10        1.16        0.34      0.65 o
   0  -4  10        0.60        0.46      1.05 o
   1  -4  10       14.52       17.79      1.11 o
   2  -4  10        0.15       -0.58      0.58 o
   3  -4  10        7.14        7.43      0.90 o
   4  -4  10        2.88        2.63      0.67 o
   5  -4  10       29.29       28.74      1.31 o
   6  -4  10        9.05        7.28      0.88 o
  -5  -3  10        0.48        0.89      0.65 o
  -4  -3  10        4.50        5.56      0.81 o
  -3  -3  10       81.75       86.30      2.37 o
  -2  -3  10        6.19        5.98      0.88 o
  -1  -3  10        0.13       -0.40      0.62 o
   0  -3  10        9.30       10.47      1.16 o
   1  -3  10        0.22       -0.06      0.52 o
   2  -3  10        7.16        5.73      0.94 o
   3  -3  10       22.43       26.74      1.33 o
   4  -3  10       89.60       90.37      2.13 o
   5  -3  10       61.20       61.83      1.77 o
   6  -3  10       13.29       12.13      0.93 o
   7  -3  10        1.30        0.88      0.68 o
  -6  -2  10        0.02        0.82      0.82 o
  -5  -2  10        0.06       -0.38      0.47 o
  -4  -2  10        9.18       11.55      0.82 o
  -3  -2  10        0.26        0.65      0.58 o
  -2  -2  10       60.49       61.87      1.87 o
  -1  -2  10       81.17       77.27      2.05 o
   0  -2  10       41.42       42.39      1.43 o
   1  -2  10        2.53        3.75      0.67 o
   2  -2  10       39.82       35.10      1.78 o
   3  -2  10        5.72        3.47      0.74 o
   4  -2  10       94.86       94.94      2.42 o
   5  -2  10       61.04       61.86      1.76 o
   6  -2  10       55.87       55.44      2.20 o
   7  -2  10        0.44        0.47      0.62 o
   8  -2  10        6.42        6.78      0.89 o
  -6  -1  10        0.25       -0.10      0.94 o
  -5  -1  10        7.26        8.05      0.76 o
  -4  -1  10        0.91        1.39      0.51 o
  -3  -1  10       52.29       53.10      2.46 o
  -2  -1  10       53.83       49.59      1.38 o
  -1  -1  10        0.47       -0.32      0.43 o
   0  -1  10        3.21        2.18      0.65 o
   1  -1  10      134.04      133.59      4.64 o
   2  -1  10        1.26        2.11      0.83 o
   3  -1  10       24.73       25.95      1.26 o
   4  -1  10       14.06       15.52      0.94 o
   5  -1  10       98.63       99.10      2.19 o
   6  -1  10        0.03       -0.52      0.52 o
   7  -1  10       23.00       23.17      1.20 o
   8  -1  10        3.93        4.29      0.81 o
   9  -1  10        0.62        0.22      0.95 o
  -6   0  10       37.02       43.35      1.69 o
  -5   0  10       25.73       19.29      1.14 o
  -4   0  10       15.18       12.79      0.81 o
  -3   0  10       21.40       25.45      1.27 o
  -2   0  10       21.65       19.83      0.92 o
  -1   0  10        6.91        7.34      0.76 o
   0   0  10       34.47       32.89      1.31 o
   1   0  10      112.27      113.95      2.51 o
   2   0  10      655.00      628.02     10.35 o
   3   0  10        5.96        3.42      1.70 o
   4   0  10       15.05       14.07      1.15 o
   5   0  10       15.94       14.52      1.01 o
   6   0  10       25.59       28.40      1.18 o
   7   0  10       15.71       14.77      0.98 o
   8   0  10       42.24       42.77      1.59 o
   9   0  10       54.10       61.86      3.16 o
  -6   1  10       16.06       13.44      1.08 o
  -5   1  10        2.55        5.19      0.84 o
  -4   1  10        2.04        2.78      0.54 o
  -3   1  10        3.37        1.28      0.52 o
  -2   1  10        3.06        3.76      0.54 o
  -1   1  10        4.72        3.51      0.45 o
   0   1  10       11.69       11.64      0.64 o
   1   1  10      351.33      344.77      5.73 o
   2   1  10       83.28       75.64      1.97 o
   3   1  10       78.80       74.71      1.92 o
   4   1  10       23.91       17.00      1.86 o
   5   1  10        0.15       -0.65      0.81 o
   6   1  10        1.09        1.25      0.68 o
   7   1  10       20.95       19.30      1.45 o
   8   1  10       10.04       10.85      1.13 o
   9   1  10        9.56        9.05      1.24 o
  10   1  10       32.03       33.16      1.93 o
  -6   2  10        2.28        5.01      1.12 o
  -5   2  10       17.88       19.80      1.32 o
  -4   2  10       15.88       13.98      0.85 o
  -3   2  10      142.13      145.08      3.41 o
  -2   2  10      175.86      173.50      2.93 o
  -1   2  10        3.21        3.31      0.48 o
   0   2  10        0.01        0.49      0.36 o
   1   2  10      330.91      310.80      4.42 o
   2   2  10       56.63       55.95      1.67 o
   3   2  10       90.69       87.20      2.10 o
   4   2  10        0.13        0.36      0.44 o
   5   2  10       45.70       47.92      1.83 o
   6   2  10       24.78       21.57      1.22 o
   7   2  10        6.59        6.10      0.88 o
   8   2  10       65.79       69.84      2.37 o
   9   2  10        4.73        3.72      1.02 o
  10   2  10        1.13       -0.36      0.88 o
  -6   3  10       37.09       42.09      3.11 o
  -5   3  10       17.38       17.58      1.12 o
  -4   3  10        1.44        1.67      0.50 o
  -3   3  10       73.64       65.65      1.66 o
  -2   3  10       56.87       49.13      1.39 o
  -1   3  10       29.22       28.71      1.17 o
   0   3  10       68.83       67.00      1.50 o
   1   3  10      166.46      162.50      2.88 o
   2   3  10      203.33      189.29      2.95 o
   3   3  10        8.70        7.43      0.72 o
   4   3  10        9.96        8.87      0.67 o
   5   3  10       38.76       35.24      1.19 o
   6   3  10       14.07       13.71      0.99 o
   7   3  10        4.01        3.40      0.83 o
   8   3  10       14.99       14.13      1.24 o
   9   3  10       40.53       44.11      2.01 o
  10   3  10        0.40        0.45      1.24 o
  -6   4  10        0.27        0.49      0.82 o
  -5   4  10       24.52       27.98      1.86 o
  -4   4  10        0.09        0.09      0.45 o
  -3   4  10        9.12        6.73      0.66 o
  -2   4  10      253.89      247.11      3.84 o
  -1   4  10      497.52      489.88      6.64 o
   0   4  10       11.74        9.66      0.63 o
   1   4  10      107.85       99.23      1.90 o
   2   4  10       29.29       24.75      1.00 o
   3   4  10       40.90       36.61      1.12 o
   4   4  10        7.31        3.74      0.56 o
   5   4  10        1.17       -0.04      0.45 o
   6   4  10       76.73       82.37      1.89 o
   7   4  10        0.06       -0.58      0.58 o
   8   4  10       30.34       28.85      1.54 o
   9   4  10       14.74       15.45      1.65 o
  10   4  10       13.14       13.08      1.38 o
  11   4  10        4.14        4.22      1.17 o
  -6   5  10        1.33        2.51      0.87 o
  -5   5  10        9.59        7.74      1.19 o
  -4   5  10        0.19       -0.42      0.44 o
  -3   5  10       10.47       10.38      0.80 o
  -2   5  10        5.31        3.27      0.56 o
  -1   5  10       29.11       24.00      1.31 o
   0   5  10       61.92       61.35      1.78 o
   1   5  10        3.88        4.86      0.56 o
   2   5  10       21.20       21.94      0.93 o
   3   5  10        2.16        0.94      0.44 o
   4   5  10        0.00       -0.13      0.40 o
   5   5  10       30.00       29.82      0.96 o
   6   5  10       23.66       22.62      1.21 o
   7   5  10       11.86       10.63      0.83 o
   8   5  10        5.21        5.22      0.79 o
   9   5  10       56.56       58.90      4.50 o
  10   5  10        2.87        1.75      0.95 o
  11   5  10        6.34        4.74      1.17 o
  -6   6  10       16.80       18.32      2.23 o
  -5   6  10        3.17        1.64      1.41 o
  -4   6  10        3.32        3.29      0.60 o
  -3   6  10        0.00        0.71      0.46 o
  -2   6  10        8.01        7.96      0.68 o
  -1   6  10      115.47      113.55      2.20 o
   0   6  10      140.29      145.72      2.56 o
   1   6  10       59.70       61.42      1.49 o
   2   6  10      128.24      119.94      2.27 o
   3   6  10        0.81        0.45      0.47 o
   4   6  10        7.00        5.76      0.51 o
   5   6  10       23.34       19.09      0.81 o
   6   6  10       17.12       26.13      1.01 o
   7   6  10       17.85       19.51      1.03 o
   8   6  10        0.43        0.57      0.67 o
   9   6  10       48.26       49.35      2.49 o
  10   6  10        0.23        0.95      0.92 o
  11   6  10        0.66       -0.05      0.93 o
  -5   7  10       11.44       13.74      1.88 o
  -4   7  10       21.27       16.78      2.47 o
  -3   7  10       55.07       53.03      2.24 o
  -2   7  10        2.41        2.80      0.67 o
  -1   7  10        2.29        2.61      0.54 o
   0   7  10        8.19        7.90      0.68 o
   1   7  10       32.84       33.11      1.14 o
   2   7  10       64.11       65.67      1.59 o
   3   7  10      112.59      119.48      2.30 o
   4   7  10       12.04       10.54      0.83 o
   5   7  10      112.84      114.19      1.99 o
   6   7  10      175.91      178.08      2.77 o
   7   7  10       36.73       35.43      1.39 o
   8   7  10       11.18       12.26      0.98 o
   9   7  10        8.17        7.38      0.91 o
  10   7  10       18.27       19.81      1.25 o
  11   7  10        0.10       -0.89      0.89 o
  -5   8  10        3.79        4.23      1.53 o
  -4   8  10       13.95       12.44      1.33 o
  -3   8  10        0.10        0.14      0.79 o
  -2   8  10       27.52       27.70      1.70 o
  -1   8  10       19.27       19.87      1.94 o
   0   8  10        0.39       -0.09      0.94 o
   1   8  10        4.58        2.84      0.62 o
   2   8  10       88.16       94.48      2.37 o
   3   8  10       24.60       20.51      0.81 o
   4   8  10        0.18       -0.27      0.39 o
   5   8  10        1.53        0.36      0.44 o
   6   8  10       46.43       49.11      1.34 o
   7   8  10       39.64       43.96      1.49 o
   8   8  10       19.22       17.73      1.11 o
   9   8  10       34.89       34.56      1.48 o
  10   8  10        8.71       10.79      1.15 o
  11   8  10        0.05       -0.57      0.80 o
  -4   9  10        0.01       -0.23      1.29 o
  -3   9  10        1.58        0.00      0.91 o
  -2   9  10        0.70        0.10      0.88 o
  -1   9  10        2.24        0.76      0.87 o
   0   9  10        7.49        6.21      1.12 o
   1   9  10       67.94       66.28      2.61 o
   2   9  10       97.27      112.06      3.40 o
   3   9  10       22.63       11.95      5.11 o
   4   9  10        7.77        8.31      0.70 o
   5   9  10       39.25       34.06      1.10 o
   6   9  10       31.14       31.78      1.10 o
   7   9  10        1.15        0.55      0.62 o
   8   9  10        2.08       -0.18      0.63 o
   9   9  10       31.63       33.35      1.75 o
  10   9  10        0.66        1.05      0.80 o
  -3  10  10        1.77        0.47      1.29 o
  -2  10  10       58.91       64.70      2.70 o
  -1  10  10       31.79       39.98      2.12 o
   0  10  10        6.11        4.34      1.08 o
   1  10  10        2.04        2.55      1.04 o
   2  10  10       41.22       41.46      2.24 o
   3  10  10       25.86       28.62      1.42 o
   4  10  10       15.13       19.80      1.51 o
   5  10  10       10.07        8.81      0.90 o
   6  10  10      128.35      132.34      2.75 o
   7  10  10        6.85        7.46      0.79 o
   8  10  10       11.33       10.74      0.95 o
   9  10  10        0.00       -0.62      0.62 o
  10  10  10       34.11       37.72      1.86 o
  -3  11  10        4.07        3.17      1.53 o
  -2  11  10        5.32        5.75      1.76 o
  -1  11  10       12.61       12.04      1.88 o
   0  11  10        0.00       -0.95      0.95 o
   1  11  10        5.31        9.01      1.40 o
   2  11  10       13.77       13.52      1.49 o
   3  11  10        1.28        0.42      0.63 o
   4  11  10       10.15        8.86      0.96 o
   5  11  10       29.49       28.89      2.49 o
   6  11  10        6.20        6.87      1.18 o
   7  11  10       54.58       58.73      2.57 o
   8  11  10        9.67       11.94      1.84 o
   9  11  10        1.33        0.34      0.85 o
  10  11  10        0.82        2.26      0.94 o
  -1  12  10       34.39       34.76      3.17 o
   0  12  10       12.25       10.12      1.40 o
   1  12  10       29.07       28.48      1.99 o
   2  12  10       20.20       21.14      1.78 o
   3  12  10        0.11        0.31      0.64 o
   4  12  10        1.13        1.05      0.65 o
   5  12  10       22.59       25.54      2.39 o
   6  12  10       22.52       24.69      1.45 o
   7  12  10        0.22       -0.77      0.77 o
   8  12  10        0.09       -0.91      0.91 o
   9  12  10       31.02       28.89      2.23 o
   0  13  10       17.71       17.26      2.35 o
   1  13  10        1.22        0.23      1.53 o
   2  13  10       28.64       25.25      2.70 o
   3  13  10       54.72       53.13      2.53 o
   4  13  10        0.21        0.74      0.71 o
   5  13  10        6.41        6.43      0.92 o
   6  13  10       63.53       64.98      2.29 o
   7  13  10       13.10       13.62      2.00 o
   8  13  10        5.41        3.85      1.30 o
   2  14  10        0.02       -1.64      1.64 o
   3  14  10        8.06        2.35      2.00 o
   4  14  10        9.45       10.38      1.24 o
   5  14  10       14.10       14.67      1.36 o
   6  14  10       14.66       11.21      1.49 o
  -2  -5  11       17.58       14.76      1.53 o
  -1  -5  11        2.58        1.06      1.35 o
   0  -5  11        1.38       -0.67      0.67 o
   1  -5  11        1.11       -0.33      0.82 o
   2  -5  11        3.18        3.94      0.86 o
   3  -5  11        0.19       -0.69      0.69 o
  -3  -4  11        0.40       -0.67      0.94 o
  -2  -4  11       17.67       21.81      1.70 o
  -1  -4  11       26.39       22.55      1.66 o
   0  -4  11        2.01        0.95      0.87 o
   1  -4  11        0.64       -0.04      0.63 o
   2  -4  11       15.25       15.96      1.13 o
   3  -4  11        0.49        0.80      0.67 o
   4  -4  11        0.93        0.00      0.74 o
   5  -4  11        3.72        5.48      0.94 o
  -4  -3  11        1.58        2.85      0.83 o
  -3  -3  11        0.09        0.61      0.63 o
  -2  -3  11       38.47       48.25      2.13 o
  -1  -3  11        9.84        8.85      1.16 o
   0  -3  11        3.90        2.33      0.87 o
   1  -3  11        0.01       -0.29      0.75 o
   2  -3  11        0.01        0.03      0.78 o
   3  -3  11        8.42        7.41      0.90 o
   4  -3  11       12.92       13.49      1.13 o
   5  -3  11        0.62        0.40      0.69 o
   6  -3  11       11.50       12.69      1.01 o
  -5  -2  11        2.84        3.75      0.82 o
  -4  -2  11        0.12        0.81      0.63 o
  -3  -2  11        8.34       13.82      1.06 o
  -2  -2  11        4.51        4.18      0.76 o
  -1  -2  11       25.57       26.31      2.55 o
   0  -2  11       11.01       10.33      1.20 o
   1  -2  11       11.43        7.44      1.04 o
   2  -2  11       49.96       53.77      2.28 o
   3  -2  11        9.03       11.07      1.01 o
   4  -2  11        0.38        1.35      0.73 o
   5  -2  11       13.56       13.14      1.13 o
   6  -2  11        0.77        1.06      0.66 o
   7  -2  11        3.20        4.03      0.82 o
  -5  -1  11       10.59       15.16      0.98 o
  -4  -1  11       22.93       24.49      1.37 o
  -3  -1  11        7.06        5.27      0.81 o
  -2  -1  11       19.75       21.30      1.17 o
  -1  -1  11        3.49        4.70      0.74 o
   0  -1  11        3.96        2.80      0.65 o
   1  -1  11       21.67       17.12      1.47 o
   2  -1  11        2.57        2.70      0.83 o
   3  -1  11       34.00       33.09      1.83 o
   4  -1  11       45.25       43.40      1.73 o
   5  -1  11       23.66       24.81      1.50 o
   6  -1  11       16.57       19.55      1.10 o
   7  -1  11        0.42        0.71      0.61 o
   8  -1  11        0.61       -0.65      0.65 o
  -5   0  11       27.11       30.63      1.54 o
  -4   0  11        1.82        1.53      0.55 o
  -3   0  11       17.29       16.26      1.27 o
  -2   0  11        7.77        5.95      0.81 o
  -1   0  11       83.50       77.98      2.91 o
   0   0  11       36.05       39.99      1.48 o
   1   0  11       33.70       32.92      1.51 o
   2   0  11        0.37        0.82      0.75 o
   3   0  11       87.37       78.25      2.78 o
   4   0  11        7.24        8.77      1.82 o
   5   0  11        0.24        0.18      0.88 o
   6   0  11        5.98        5.53      0.76 o
   7   0  11       56.77       64.66      1.87 o
   8   0  11        0.05        0.64      0.71 o
   9   0  11        9.84        7.57      1.26 o
  -5   1  11       13.06       13.68      0.94 o
  -4   1  11        5.50        7.43      0.74 o
  -3   1  11        9.80        9.21      0.71 o
  -2   1  11      111.72      116.56      2.33 o
  -1   1  11       70.13       71.82      1.78 o
   0   1  11        0.13       -0.36      0.45 o
   1   1  11        4.14        3.33      0.76 o
   2   1  11       82.71       84.68      2.15 o
   3   1  11        6.40        3.94      0.95 o
   4   1  11        0.03       -0.42      0.70 o
   5   1  11        0.02        0.65      0.83 o
   6   1  11       51.96       48.72      2.35 o
   7   1  11       11.71       12.87      1.15 o
   8   1  11       28.87       28.07      1.58 o
   9   1  11       20.11       18.93      1.49 o
  -6   2  11        3.55        5.83      1.08 o
  -5   2  11       30.87       37.55      1.43 o
  -4   2  11       35.20       33.83      1.41 o
  -3   2  11        1.26        0.97      0.50 o
  -2   2  11       18.66       18.58      0.92 o
  -1   2  11        4.80        3.73      0.54 o
   0   2  11        5.30        6.89      0.57 o
   1   2  11        0.09        0.35      0.77 o
   2   2  11        3.64        4.17      0.64 o
   3   2  11      179.95      169.94      3.39 o
   4   2  11       57.40       57.23      3.58 o
   5   2  11        1.16        1.78      0.80 o
   6   2  11       13.48       13.89      1.18 o
   7   2  11        0.26       -0.19      0.77 o
   8   2  11       16.42       18.12      1.31 o
   9   2  11        1.23        1.42      0.88 o
  10   2  11       22.40       24.87      1.75 o
  -5   3  11       31.21       33.24      1.66 o
  -4   3  11        2.00        2.74      0.90 o
  -3   3  11        1.43        2.24      0.54 o
  -2   3  11       63.22       59.98      1.57 o
  -1   3  11        5.19        1.25      0.69 o
   0   3  11        1.69        2.05      0.54 o
   1   3  11        2.92        1.16      0.51 o
   2   3  11       64.83       67.80      2.18 o
   3   3  11        1.17        0.84      0.56 o
   4   3  11      141.49      145.85      3.10 o
   5   3  11        7.92        5.30      0.78 o
   6   3  11      155.23      150.80      4.26 o
   7   3  11        0.57        1.05      0.77 o
   8   3  11        0.04       -0.65      0.65 o
   9   3  11        9.71        8.81      1.20 o
  10   3  11        5.23        4.12      1.15 o
  -5   4  11        1.79        2.24      0.79 o
  -4   4  11       42.43       43.78      1.47 o
  -3   4  11        0.14        0.08      0.45 o
  -2   4  11        6.21        6.10      0.66 o
  -1   4  11       80.51       77.26      1.77 o
   0   4  11       40.98       31.41      1.10 o
   1   4  11       33.42       32.78      1.24 o
   2   4  11      140.17      134.86      2.42 o
   3   4  11        4.01        5.60      0.69 o
   4   4  11       44.50       48.78      1.65 o
   5   4  11        0.01       -0.46      0.46 o
   6   4  11       14.71       21.74      2.56 o
   7   4  11       78.43       81.45      4.44 o
   8   4  11        0.01       -0.65      0.70 o
   9   4  11       17.00       16.20      1.55 o
  10   4  11        4.93        3.95      1.12 o
  -5   5  11       24.36       26.80      1.42 o
  -4   5  11       32.32       32.70      1.32 o
  -3   5  11        0.02       -0.44      0.44 o
  -2   5  11        3.56        4.11      0.60 o
  -1   5  11        0.10        0.12      0.45 o
   0   5  11        0.02       -0.45      0.45 o
   1   5  11       20.45       21.31      0.94 o
   2   5  11       16.15       17.81      0.85 o
   3   5  11      212.94      229.87      3.58 o
   4   5  11        0.16       -0.47      0.48 o
   5   5  11       41.35       43.89      1.34 o
   6   5  11        1.75        2.26      0.60 o
   7   5  11        9.13        8.37      0.82 o
   8   5  11        0.01       -0.93      1.11 o
   9   5  11       12.45       10.28      1.17 o
  10   5  11       21.82       19.76      1.54 o
  -5   6  11       16.81       18.67      2.35 o
  -4   6  11        6.33        6.16      0.73 o
  -3   6  11        8.01        7.93      0.73 o
  -2   6  11        5.40        5.36      0.65 o
  -1   6  11        7.10        6.17      0.67 o
   0   6  11       67.82       62.58      1.57 o
   1   6  11        7.46        7.25      0.68 o
   2   6  11       29.67       29.82      1.10 o
   3   6  11        5.94        5.51      0.61 o
   4   6  11        2.85        5.82      0.66 o
   5   6  11        1.18        1.20      0.42 o
   6   6  11        0.18       -0.71      0.71 o
   7   6  11       30.99       41.84      1.50 o
   8   6  11        6.24        5.06      0.82 o
   9   6  11        5.85        4.57      1.01 o
  10   6  11       10.21       13.67      1.42 o
  -4   7  11       11.52        9.28      1.76 o
  -3   7  11        0.00       -0.70      0.70 o
  -2   7  11       54.69       59.05      1.92 o
  -1   7  11      118.78      127.02      2.47 o
   0   7  11       10.00       11.46      0.80 o
   1   7  11       66.54       71.97      1.73 o
   2   7  11        0.02       -0.46      0.46 o
   3   7  11       46.94       54.78      2.08 o
   4   7  11        7.47       13.50      0.82 o
   5   7  11        0.15        0.33      0.39 o
   6   7  11       67.53       68.22      1.76 o
   7   7  11      110.19      108.75      2.39 o
   8   7  11        7.21        7.82      0.89 o
   9   7  11       10.24       11.45      1.01 o
  10   7  11        2.56        3.92      1.60 o
  -4   8  11        2.48        1.41      1.41 o
  -3   8  11        0.81        1.53      0.94 o
  -2   8  11        0.18       -0.52      0.94 o
  -1   8  11       13.36       14.06      1.33 o
   0   8  11       98.12       97.37      2.58 o
   1   8  11       13.75       14.79      0.84 o
   2   8  11       34.22       36.75      1.30 o
   3   8  11       26.82       36.84      1.46 o
   4   8  11        0.01        0.02      0.51 o
   5   8  11       35.84       32.30      1.09 o
   6   8  11        5.54        8.44      0.71 o
   7   8  11      189.95      192.67      3.49 o
   8   8  11       90.16       98.15      2.40 o
   9   8  11        4.82        6.59      0.95 o
  10   8  11       42.89       45.92      2.03 o
  -3   9  11        7.42        8.81      1.88 o
  -2   9  11        0.06       -0.75      0.75 o
  -1   9  11       24.54       26.79      1.94 o
   0   9  11       23.78       24.14      2.94 o
   1   9  11       20.85       18.93      1.82 o
   2   9  11        2.19        2.52      1.00 o
   3   9  11       12.60        6.89      0.85 o
   4   9  11       50.08       50.99      1.51 o
   5   9  11        6.33        6.32      0.64 o
   6   9  11        0.17       -0.49      0.56 o
   7   9  11       49.43       58.60      1.57 o
   8   9  11        8.71        7.72      0.93 o
   9   9  11        1.82        0.11      0.77 o
  10   9  11       15.09       20.16      1.33 o
  -3  10  11        0.55       -1.29      1.29 o
  -2  10  11        7.28        8.34      1.88 o
  -1  10  11        1.10       -0.04      0.94 o
   0  10  11       17.68       16.15      1.58 o
   1  10  11        0.35       -0.91      0.91 o
   2  10  11        8.34       10.33      1.33 o
   3  10  11      114.93      129.14      3.94 o
   4  10  11       53.12       58.11      2.53 o
   5  10  11        5.25        6.35      1.12 o
   6  10  11       35.96       36.46      1.38 o
   7  10  11       36.16       39.28      1.32 o
   8  10  11       74.59       80.66      2.17 o
   9  10  11        0.84       -0.72      0.72 o
  10  10  11        4.81        2.92      0.89 o
  -2  11  11        2.42        0.35      1.41 o
  -1  11  11        7.19        8.69      2.00 o
   0  11  11       13.23       14.23      1.49 o
   1  11  11        5.74        4.13      2.11 o
   2  11  11        2.77        1.74      1.29 o
   3  11  11       24.64       25.66      2.82 o
   4  11  11       27.70       25.47      1.83 o
   5  11  11       48.18       49.34      1.85 o
   6  11  11       25.24       28.51      1.60 o
   7  11  11       11.70       11.63      1.21 o
   8  11  11       26.76       27.70      1.34 o
   9  11  11        5.74        3.20      0.98 o
  -1  12  11        6.38        6.11      1.88 o
   0  12  11        4.76        3.99      1.76 o
   1  12  11       20.24       22.64      2.41 o
   2  12  11        3.94        1.07      1.35 o
   3  12  11        0.75        0.80      1.12 o
   4  12  11       43.49       47.35      2.49 o
   5  12  11        2.44        3.11      0.87 o
   6  12  11        5.65        7.59      1.04 o
   7  12  11       70.19       72.66      2.46 o
   8  12  11        1.14        1.96      0.96 o
   9  12  11        6.28        4.92      1.82 o
   1  13  11        2.25        1.41      1.64 o
   2  13  11       26.14       17.85      2.58 o
   3  13  11        0.84        0.47      1.64 o
   4  13  11       16.55       19.49      2.58 o
   5  13  11       22.23       20.45      1.64 o
   6  13  11        5.30        5.71      1.24 o
   7  13  11        8.17        9.02      1.43 o
   4  14  11        1.49        0.35      2.00 o
   5  14  11       30.05       30.88      3.29 o
   0  -4  12       12.58       11.54      1.49 o
   1  -4  12        1.29        0.27      0.95 o
   2  -4  12        2.64        1.95      0.81 o
   3  -4  12        0.25        0.81      0.78 o
  -2  -3  12        0.07        0.78      0.87 o
  -1  -3  12       18.35       23.58      2.11 o
   0  -3  12        1.17       -0.79      0.79 o
   1  -3  12        0.07       -0.75      0.75 o
   2  -3  12       11.14       11.90      1.47 o
   3  -3  12        1.78        1.50      0.76 o
   4  -3  12        6.39        5.70      0.94 o
   5  -3  12        0.44        0.96      0.82 o
  -3  -2  12       22.70       23.86      1.40 o
  -2  -2  12        0.88        1.43      0.70 o
  -1  -2  12        1.32        0.10      0.73 o
   0  -2  12       34.47       35.41      1.99 o
   1  -2  12        2.04        3.23      1.00 o
   2  -2  12        1.15        1.08      0.87 o
   3  -2  12       24.37       24.03      3.23 o
   4  -2  12        0.62        0.39      0.67 o
   5  -2  12        0.71       -0.73      0.73 o
   6  -2  12        1.65        1.41      1.08 o
  -4  -1  12        3.00        3.74      0.83 o
  -3  -1  12        8.13        8.80      1.00 o
  -2  -1  12        0.08       -0.53      0.53 o
  -1  -1  12       21.22       21.85      1.23 o
   0  -1  12        0.04       -0.70      0.70 o
   1  -1  12        0.36       -0.25      1.47 o
   2  -1  12       13.09       13.86      1.33 o
   3  -1  12        7.13        6.40      1.12 o
   4  -1  12        2.24        1.64      0.95 o
   5  -1  12       13.47       13.50      1.64 o
   6  -1  12       22.44       22.76      1.39 o
   7  -1  12        7.46        9.43      1.11 o
  -4   0  12       20.67       20.24      1.30 o
  -3   0  12        1.46        1.40      0.70 o
  -2   0  12        0.42        0.36      0.63 o
  -1   0  12        0.12        0.67      0.58 o
   0   0  12      107.84      115.75      3.40 o
   1   0  12      100.74       94.85      3.20 o
   2   0  12       26.91       22.95      1.62 o
   3   0  12       41.79       41.87      2.15 o
   4   0  12        0.36       -0.01      0.79 o
   5   0  12        3.53        4.07      1.12 o
   6   0  12       46.37       46.16      2.40 o
   7   0  12        3.19        4.41      1.20 o
   8   0  12       10.91       10.04      1.29 o
  -4   1  12        0.03       -0.48      0.53 o
  -3   1  12       45.22       48.93      1.90 o
  -2   1  12        0.03       -0.03      0.56 o
  -1   1  12       26.35       26.55      1.36 o
   0   1  12       39.25       43.23      1.67 o
   1   1  12       59.10       67.43      1.98 o
   2   1  12        0.01       -0.75      0.75 o
   3   1  12       25.10       23.97      1.62 o
   4   1  12      116.88      107.90      3.45 o
   5   1  12        1.41        0.93      0.99 o
   6   1  12        1.69        6.18      2.88 o
   7   1  12       45.04       42.47      4.64 o
   8   1  12        6.48        8.05      1.19 o
  -4   2  12       20.61       19.62      1.06 o
  -3   2  12       25.36       22.12      1.58 o
  -2   2  12        0.01        0.31      0.48 o
  -1   2  12       25.34       26.65      1.35 o
   0   2  12       10.54       11.75      0.97 o
   1   2  12       41.11       40.96      1.55 o
   2   2  12       16.83       18.24      1.07 o
   3   2  12      126.58      127.98      5.12 o
   4   2  12      232.86      235.54      5.72 o
   5   2  12        9.16        7.23      1.82 o
   6   2  12       12.38       13.75      1.45 o
   7   2  12       19.17       16.36      1.70 o
   8   2  12        2.40        3.28      0.99 o
   9   2  12        3.05        1.82      1.01 o
  -5   3  12        0.19       -0.48      0.65 o
  -4   3  12       25.39       24.23      1.17 o
  -3   3  12       18.88       19.20      1.01 o
  -2   3  12       54.99       56.48      1.75 o
  -1   3  12        1.58        1.54      0.66 o
   0   3  12       48.15       53.94      1.78 o
   1   3  12        4.27        3.01      0.65 o
   2   3  12       10.42       10.71      1.38 o
   3   3  12      207.65      208.12      4.31 o
   4   3  12        5.91        6.15      0.83 o
   5   3  12       80.57       86.06      4.34 o
   6   3  12        3.74        2.64      1.94 o
   7   3  12        1.47        0.76      0.77 o
   8   3  12       15.52       15.94      1.31 o
   9   3  12        0.05        0.07      0.94 o
  -4   4  12        0.25        0.24      0.58 o
  -3   4  12       76.69       83.32      2.05 o
  -2   4  12        1.99        1.40      0.52 o
  -1   4  12        8.11        8.54      0.71 o
   0   4  12       58.11       58.62      1.56 o
   1   4  12       19.27       19.75      0.92 o
   2   4  12       14.20       13.23      0.94 o
   3   4  12       28.49       26.96      1.33 o
   4   4  12      161.57      162.71      3.43 o
   5   4  12       39.44       38.49      1.60 o
   6   4  12        5.92        4.56      1.35 o
   7   4  12        6.65        7.75      1.22 o
   8   4  12        8.84        9.26      1.27 o
   9   4  12        8.38       11.51      1.58 o
  10   4  12       12.07       12.80      1.52 o
  -4   5  12       15.96       15.73      1.17 o
  -3   5  12        9.03        9.26      0.82 o
  -2   5  12        9.44        9.32      0.79 o
  -1   5  12       51.02       50.15      1.48 o
   0   5  12       32.39       26.49      1.11 o
   1   5  12       66.10       67.53      1.66 o
   2   5  12       34.01       35.46      1.21 o
   3   5  12        3.03        1.40      0.65 o
   4   5  12       35.33       39.62      1.60 o
   5   5  12       14.95       13.31      1.78 o
   6   5  12        0.10       -0.58      0.58 o
   7   5  12       24.68       21.24      1.33 o
   8   5  12       11.95       10.29      1.17 o
   9   5  12        1.54       -0.53      0.85 o
  10   5  12       11.83       10.89      1.37 o
  -4   6  12        4.11        4.02      0.83 o
  -3   6  12        2.80        2.04      0.64 o
  -2   6  12       32.50       34.27      1.28 o
  -1   6  12        2.19        2.80      0.61 o
   0   6  12       65.57       63.35      1.64 o
   1   6  12      120.26      110.82      2.24 o
   2   6  12        0.45       -0.05      0.50 o
   3   6  12       37.10       35.78      1.21 o
   4   6  12        2.81        3.76      0.77 o
   5   6  12        3.42        5.19      0.79 o
   6   6  12        8.30        7.00      1.04 o
   7   6  12        1.62        0.78      0.67 o
   8   6  12       57.97       58.75      2.19 o
   9   6  12        3.02        2.15      0.95 o
  10   6  12        5.60        3.71      1.08 o
  -4   7  12        3.15        0.82      1.41 o
  -3   7  12       12.98       10.59      1.33 o
  -2   7  12       10.59       10.95      0.99 o
  -1   7  12       69.25       72.95      1.84 o
   0   7  12       24.94       21.22      1.00 o
   1   7  12        0.83        1.28      0.57 o
   2   7  12       50.41       49.04      2.54 o
   3   7  12        8.83        8.38      0.73 o
   4   7  12       59.58       65.06      1.70 o
   5   7  12        4.90        7.93      1.20 o
   6   7  12       12.79       14.68      2.82 o
   7   7  12        5.83        4.44      0.87 o
   8   7  12        5.01        6.02      1.64 o
   9   7  12       27.63       29.61      1.72 o
  10   7  12        0.59        1.08      1.03 o
  -3   8  12        1.99        3.05      1.64 o
  -2   8  12        0.87        1.06      0.91 o
  -1   8  12       21.75       21.01      1.58 o
   0   8  12        0.44       -0.08      0.67 o
   1   8  12      167.85      173.52      3.09 o
   2   8  12        9.17       10.89      0.85 o
   3   8  12       27.01       28.15      1.24 o
   4   8  12       32.26       32.15      1.28 o
   5   8  12       11.61       13.18      0.91 o
   6   8  12       10.85        7.50      1.08 o
   7   8  12      183.21      177.81      3.35 o
   8   8  12        9.26       11.27      1.04 o
   9   8  12       15.66       20.91      1.28 o
  10   8  12       14.37       14.20      1.66 o
  -3   9  12        0.88       -0.12      1.41 o
  -2   9  12       12.74       11.39      1.88 o
  -1   9  12        9.94       10.03      1.37 o
   0   9  12       32.68       34.86      2.03 o
   1   9  12        0.50       -0.95      0.95 o
   2   9  12       75.36       82.33      7.28 o
   3   9  12        0.81       -0.13      0.88 o
   4   9  12       31.71       27.02      1.20 o
   5   9  12       88.49       87.64      2.10 o
   6   9  12       38.57       41.07      1.60 o
   7   9  12      106.17       99.70      2.37 o
   8   9  12      193.73      200.74      3.75 o
   9   9  12        1.72        1.50      0.86 o
  10   9  12        0.55        0.53      0.84 o
  -2  10  12        1.49        2.58      1.64 o
  -1  10  12        7.60        7.28      1.88 o
   0  10  12        0.04       -0.89      0.95 o
   1  10  12       72.66       67.76      3.88 o
   2  10  12       19.49       21.08      1.70 o
   3  10  12       19.48       12.91      1.45 o
   4  10  12       20.10       22.61      1.74 o
   5  10  12       48.41       51.27      2.01 o
   6  10  12       29.23       30.12      1.59 o
   7  10  12        3.20        2.83      0.73 o
   8  10  12        0.00        0.10      0.74 o
   9  10  12       28.08       32.59      1.88 o
  -1  11  12        0.35        0.94      1.53 o
   0  11  12        0.02        1.64      1.53 o
   1  11  12       48.37       52.58      2.70 o
   2  11  12        7.58        8.42      2.76 o
   3  11  12        0.11       -1.04      1.04 o
   4  11  12       52.03       48.30      3.64 o
   5  11  12       10.49        5.31      1.47 o
   6  11  12       63.72       61.79      2.82 o
   7  11  12        9.25       10.71      1.16 o
   8  11  12       15.33       14.17      1.39 o
   9  11  12       17.34       19.76      1.48 o
   0  12  12        6.67        6.22      2.00 o
   1  12  12        0.00        1.64      1.64 o
   2  12  12       63.42       61.88      4.23 o
   3  12  12        3.87        3.25      2.17 o
   4  12  12        0.69       -0.44      1.15 o
   5  12  12       65.65       70.45      3.11 o
   6  12  12        6.19        8.78      1.62 o
   7  12  12        3.32        1.97      1.20 o
   8  12  12       11.42       12.54      1.33 o
   2  13  12        3.49        3.05      2.00 o
   3  13  12        8.05        3.05      1.88 o
   4  13  12        0.06       -1.64      1.64 o
   5  13  12       16.72       18.55      2.82 o
   6  13  12       14.45       12.21      2.47 o
  -1  -2  13        2.89        2.25      1.04 o
   0  -2  13        0.35        0.26      0.87 o
   1  -2  13       14.57       15.19      1.58 o
   2  -2  13        0.02        0.08      0.87 o
   3  -2  13        0.00       -1.23      1.23 o
   4  -2  13        5.66        6.54      1.37 o
  -2  -1  13        2.61        2.37      0.91 o
  -1  -1  13        3.81        3.30      1.41 o
   0  -1  13        2.36        3.25      0.99 o
   1  -1  13        0.33        0.94      0.83 o
   2  -1  13       12.82       12.84      1.41 o
   3  -1  13        1.81        2.39      1.07 o
   4  -1  13        3.29        5.50      1.20 o
   5  -1  13        4.21        3.58      1.18 o
   6  -1  13       12.96       11.18      1.49 o
  -3   0  13        0.20        0.25      0.72 o
  -2   0  13        2.29        1.87      0.83 o
  -1   0  13        5.46        5.06      0.81 o
   0   0  13        0.06       -0.05      0.73 o
   1   0  13        1.63        1.60      0.94 o
   2   0  13        8.90        8.05      1.25 o
   3   0  13       17.63       14.35      1.49 o
   4   0  13       66.27       65.01      2.82 o
   5   0  13        2.15        0.50      0.95 o
   6   0  13        0.19        0.40      1.04 o
   7   0  13       16.42       16.92      1.74 o
  -3   1  13        3.77        3.36      0.83 o
  -2   1  13       20.76       19.33      1.59 o
  -1   1  13        0.93        1.10      0.99 o
   0   1  13        0.18       -0.08      0.58 o
   1   1  13       34.93       36.48      2.40 o
   2   1  13        1.00        1.56      0.95 o
   3   1  13       13.99       11.73      1.37 o
   4   1  13        8.81        9.84      1.76 o
   5   1  13       54.73       54.03      2.57 o
   6   1  13        0.00       -0.97      1.00 o
   7   1  13        0.00       -0.46      0.99 o
  -3   2  13        8.38        9.36      1.02 o
  -2   2  13        6.84        7.57      1.89 o
  -1   2  13        0.25        1.06      0.65 o
   0   2  13        0.11       -0.53      0.53 o
   1   2  13       23.72       23.96      1.33 o
   2   2  13       82.84       83.61      2.35 o
   3   2  13       12.69       11.77      1.37 o
   4   2  13       12.57       14.32      2.23 o
   5   2  13       41.09       41.85      2.28 o
   6   2  13        1.29        0.76      1.00 o
   7   2  13        8.17        5.86      1.29 o
   8   2  13        7.33       10.33      1.62 o
  -3   3  13        1.41        0.63      0.60 o
  -2   3  13       21.21       20.13      1.26 o
  -1   3  13       69.22       72.13      2.21 o
   0   3  13       32.03       33.20      1.56 o
   1   3  13       72.91       71.07      2.16 o
   2   3  13       13.84       13.60      1.08 o
   3   3  13        1.46        0.70      0.68 o
   4   3  13       62.16       61.82      2.61 o
   5   3  13        2.58        2.41      1.04 o
   6   3  13       13.67       13.97      1.53 o
   7   3  13        1.69        1.79      1.70 o
   8   3  13        6.99        7.93      1.45 o
  -3   4  13        9.22        8.32      0.83 o
  -2   4  13       28.42       31.55      1.32 o
  -1   4  13        0.41        1.01      0.57 o
   0   4  13        0.79        0.76      0.65 o
   1   4  13       18.39       17.47      1.43 o
   2   4  13       35.34       33.24      1.48 o
   3   4  13       12.23       10.96      1.00 o
   4   4  13        0.14        1.11      0.70 o
   5   4  13      109.43      108.45      3.53 o
   6   4  13       21.09       20.04      1.65 o
   7   4  13        5.32        6.59      2.41 o
   8   4  13       17.53       19.08      1.78 o
   9   4  13        1.83        3.19      1.29 o
  -3   5  13        0.05        0.22      0.58 o
  -2   5  13        0.03       -0.54      0.54 o
  -1   5  13       36.45       34.45      1.31 o
   0   5  13        3.42        3.69      0.60 o
   1   5  13        6.88        6.79      0.86 o
   2   5  13      164.44      168.09      3.59 o
   3   5  13        1.66        0.70      1.11 o
   4   5  13       12.04       13.10      1.05 o
   5   5  13       24.39       24.98      1.59 o
   6   5  13       20.21       22.27      1.70 o
   7   5  13        1.29        3.64      1.16 o
   8   5  13       39.51       40.33      2.40 o
   9   5  13       12.16       10.47      1.31 o
  -3   6  13        0.00       -0.60      0.60 o
  -2   6  13       15.82       16.51      1.01 o
  -1   6  13        1.07        1.84      0.64 o
   0   6  13       26.09       25.69      1.15 o
   1   6  13       16.00       13.82      0.90 o
   2   6  13        0.42        0.96      0.67 o
   3   6  13       56.72       51.08      1.99 o
   4   6  13       18.02       13.98      1.10 o
   5   6  13        0.50        0.02      0.70 o
   6   6  13       66.06       66.14      2.37 o
   7   6  13        0.01       -0.90      0.90 o
   8   6  13        0.00       -0.04      1.04 o
   9   6  13       26.60       27.74      1.74 o
  -3   7  13        0.90        0.23      1.29 o
  -2   7  13        3.06        3.13      0.78 o
  -1   7  13        0.04       -0.89      0.92 o
   0   7  13        0.37        0.54      0.56 o
   1   7  13       20.37       22.22      1.05 o
   2   7  13       23.80       28.88      1.24 o
   3   7  13        9.57       10.78      1.02 o
   4   7  13        0.09       -0.44      0.65 o
   5   7  13       28.83       29.36      1.54 o
   6   7  13        6.83        9.85      2.02 o
   7   7  13       15.98       15.88      1.26 o
   8   7  13       10.11       10.93      4.46 o
   9   7  13        3.98        3.11      1.15 o
  -2   8  13        4.19        2.00      1.41 o
  -1   8  13       52.84       60.52      2.61 o
   0   8  13        0.03        0.79      0.73 o
   1   8  13        0.05       -0.53      0.53 o
   2   8  13      106.39      112.58      2.56 o
   3   8  13        0.39       -0.58      0.58 o
   4   8  13        4.63        1.61      0.74 o
   5   8  13       12.53       10.03      1.03 o
   6   8  13        3.36        5.00      0.90 o
   7   8  13       21.72       20.97      1.42 o
   8   8  13        5.09        5.74      1.06 o
   9   8  13        8.09        9.34      1.22 o
  -2   9  13        1.74        2.70      1.53 o
  -1   9  13        1.70        0.00      1.29 o
   0   9  13       17.32       21.89      2.47 o
   1   9  13       37.80       43.00      2.32 o
   2   9  13        1.80        1.76      1.04 o
   3   9  13       48.79       57.86      2.03 o
   4   9  13        0.12       -0.60      0.60 o
   5   9  13        0.42       -0.17      0.92 o
   6   9  13       14.05       13.03      1.15 o
   7   9  13       14.93       11.85      1.44 o
   8   9  13        0.25        0.38      0.90 o
   9   9  13       24.96       27.59      1.88 o
  -1  10  13        0.07       -1.29      1.29 o
   0  10  13        2.02        1.88      1.41 o
   1  10  13        0.57        0.35      1.08 o
   2  10  13       93.99       96.25      3.40 o
   3  10  13       62.57       61.95      2.74 o
   4  10  13        6.04        4.64      1.24 o
   5  10  13       22.36       25.90      1.45 o
   6  10  13       36.93       33.90      2.12 o
   7  10  13        5.43        3.57      1.01 o
   8  10  13       12.86       11.53      1.31 o
   0  11  13        4.96        4.93      1.88 o
   1  11  13        3.27        3.05      1.76 o
   2  11  13       13.13       20.47      1.94 o
   3  11  13       33.68       28.95      2.03 o
   4  11  13       12.51       10.58      1.58 o
   5  11  13        6.67        7.57      1.45 o
   6  11  13       15.91       13.02      1.60 o
   7  11  13       49.69       47.09      3.76 o
   8  11  13        3.99        3.53      1.32 o
   2  12  13        3.39        5.64      2.00 o
   3  12  13       16.85       14.68      2.35 o
   4  12  13        0.38       -0.53      1.20 o
   5  12  13        5.76        3.49      1.45 o
   6  12  13       62.47       74.71      3.24 o
   7  12  13        0.46        1.13      1.37 o
   2  -1  14        4.81        5.32      1.25 o
   0   0  14        8.28        9.80      2.00 o
   1   0  14        0.00       -0.82      1.64 o
   2   0  14        1.84        2.76      1.08 o
   3   0  14        2.04        1.76      1.08 o
   4   0  14        0.23       -0.14      0.95 o
   5   0  14        2.56        1.33      1.76 o
  -1   1  14        3.27        4.10      0.86 o
   0   1  14        0.57        0.91      0.82 o
   1   1  14        1.88        2.17      0.99 o
   2   1  14        3.52        3.74      1.35 o
   3   1  14        3.43        3.01      1.04 o
   4   1  14        3.53        2.77      1.12 o
   5   1  14        0.04        0.59      0.99 o
   6   1  14        3.34        4.17      1.29 o
  -2   2  14        1.36        0.39      0.68 o
  -1   2  14        3.53        3.17      0.83 o
   0   2  14        4.91        6.53      0.88 o
   1   2  14        0.29       -1.04      1.04 o
   2   2  14       28.42       24.56      1.78 o
   3   2  14       91.86       89.06      3.28 o
   4   2  14        6.24        7.28      1.33 o
   5   2  14       19.39       18.43      1.70 o
   6   2  14       12.48       11.39      1.53 o
   7   2  14        4.36        6.51      1.37 o
  -2   3  14       10.33       12.78      1.13 o
  -1   3  14        3.40        2.36      0.88 o
   0   3  14        0.08       -0.67      0.67 o
   1   3  14       10.78        8.54      1.32 o
   2   3  14       45.01       50.76      1.89 o
   3   3  14        8.53       11.06      1.40 o
   4   3  14       23.96       19.76      1.66 o
   5   3  14       10.52        8.19      1.40 o
   6   3  14       11.96       13.53      1.76 o
   7   3  14       14.40       16.11      1.74 o
  -2   4  14       19.63       21.47      1.66 o
  -1   4  14       23.48       21.37      1.35 o
   0   4  14        5.03        3.05      0.81 o
   1   4  14       15.02       12.62      1.13 o
   2   4  14        1.67        5.66      0.90 o
   3   4  14       89.40       91.74      2.56 o
   4   4  14        1.44        0.41      1.41 o
   5   4  14        9.05        4.99      1.20 o
   6   4  14       38.11       44.12      2.45 o
   7   4  14       12.18        9.33      1.88 o
   8   4  14        0.50        1.27      1.20 o
  -2   5  14        0.13        0.57      0.63 o
  -1   5  14       41.67       46.02      1.90 o
   0   5  14       69.86       75.26      2.37 o
   1   5  14        2.04       -0.17      0.70 o
   2   5  14       44.69       47.88      1.85 o
   3   5  14       99.41      109.56      2.84 o
   4   5  14        6.79        6.85      0.99 o
   5   5  14       14.41        8.13      1.37 o
   6   5  14       59.61       57.06      4.99 o
   7   5  14       19.78       23.97      1.95 o
   8   5  14       18.20       17.31      3.46 o
  -2   6  14        4.44        2.34      0.81 o
  -1   6  14       56.39       63.42      2.49 o
   0   6  14        2.81        3.56      0.83 o
   1   6  14       10.18       11.00      1.08 o
   2   6  14       63.81       68.92      2.85 o
   3   6  14        0.02        0.61      0.78 o
   4   6  14       97.57       97.68      2.71 o
   5   6  14        0.10       -0.77      0.77 o
   6   6  14        1.06        2.17      1.08 o
   7   6  14       24.60       24.04      1.94 o
   8   6  14        5.83        6.00      1.37 o
  -1   7  14        0.69        0.46      0.64 o
   0   7  14       37.61       44.94      1.60 o
   1   7  14       10.93       11.33      1.04 o
   2   7  14        6.17        7.53      1.00 o
   3   7  14       65.54       73.48      2.33 o
   4   7  14        7.46        9.08      1.06 o
   5   7  14       12.79       12.81      2.47 o
   6   7  14       13.63       14.22      1.24 o
   7   7  14       11.70        9.03      1.41 o
   8   7  14        5.35        7.72      2.70 o
  -1   8  14        1.05       -0.23      1.41 o
   0   8  14       93.93      106.45      3.56 o
   1   8  14        1.78        2.54      0.87 o
   2   8  14        0.53       -0.33      0.71 o
   3   8  14       37.24       41.83      2.29 o
   4   8  14        0.02       -0.65      0.65 o
   5   8  14        0.37        0.24      0.72 o
   6   8  14        2.89        1.70      0.83 o
   7   8  14       13.27       17.91      1.40 o
   8   8  14        8.40        7.46      1.15 o
   0   9  14        1.42        1.88      1.64 o
   1   9  14       80.32       88.12      3.28 o
   2   9  14        0.46       -0.54      1.04 o
   3   9  14        0.06       -0.72      0.72 o
   4   9  14       25.61       29.31      1.92 o
   5   9  14        0.18        0.02      0.72 o
   6   9  14        1.75        1.68      0.88 o
   7   9  14       24.43       25.26      1.56 o
   8   9  14       10.64       10.57      1.31 o
   1  10  14        4.43        5.75      1.88 o
   2  10  14        0.10       -1.07      1.07 o
   3  10  14       35.09       38.75      2.32 o
   4  10  14        6.08        3.02      1.29 o
   5  10  14        0.41        0.29      1.00 o
   6  10  14        6.64       11.67      1.52 o
   7  10  14        0.20       -0.51      0.99 o
   2  11  14        0.63       -1.53      1.53 o
   3  11  14        7.23        8.48      1.94 o
   4  11  14       12.42       12.56      1.69 o
   5  11  14        7.73        9.28      2.23 o
   6  11  14        6.35        6.22      2.23 o
   1   2  15        2.97        5.55      1.25 o
   2   2  15        7.74        7.74      1.37 o
   3   2  15        0.78       -0.14      0.90 o
   4   2  15        6.56        7.35      2.76 o
   0   3  15       16.84       16.52      1.26 o
   1   3  15        2.19        1.63      0.81 o
   2   3  15        0.48       -0.65      0.91 o
   3   3  15       73.84       75.89      6.46 o
   4   3  15        1.81        2.53      1.59 o
   5   3  15       25.71       26.64      2.08 o
   0   4  15        0.64        0.16      0.69 o
   1   4  15        9.41        9.27      1.07 o
   2   4  15        2.22        2.99      0.86 o
   3   4  15        0.00        0.25      1.04 o
   4   4  15       76.06       79.17      5.64 o
   5   4  15        0.12       -0.90      0.90 o
   6   4  15        3.23        2.44      1.23 o
   0   5  15        6.84        7.58      1.01 o
   1   5  15       37.15       36.02      1.74 o
   2   5  15        0.10       -0.67      0.67 o
   3   5  15       15.82       17.75      1.28 o
   4   5  15       34.05       39.87      2.36 o
   5   5  15       14.52       16.50      3.64 o
   6   5  15        0.02       -1.00      1.00 o
   7   5  15       11.17       10.29      1.62 o
   0   6  15       79.26       87.24      2.66 o
   1   6  15       34.63       35.55      1.76 o
   2   6  15        4.64        4.20      0.98 o
   3   6  15       24.10       21.75      2.28 o
   4   6  15        0.16        0.68      0.83 o
   5   6  15       11.75       12.23      1.17 o
   6   6  15        7.61        5.28      1.32 o
   7   6  15        4.25        3.34      1.94 o
   0   7  15        0.29       -0.05      0.79 o
   1   7  15       76.02       73.20      2.44 o
   2   7  15       55.35       52.41      2.12 o
   3   7  15        1.15       -0.82      0.89 o
   4   7  15       61.63       60.03      4.23 o
   5   7  15       11.75       12.94      1.78 o
   6   7  15        0.92        2.15      0.91 o
   7   7  15       21.84       20.37      2.64 o
   1   8  15       22.99       23.64      1.91 o
   2   8  15        0.00       -1.12      1.12 o
   3   8  15        0.46       -0.80      0.86 o
   4   8  15        1.51        1.93      0.90 o
   5   8  15       16.31       15.68      1.30 o
   6   8  15        1.35        1.15      0.89 o
   7   8  15        9.38       12.64      1.33 o
   2   9  15       27.24       23.25      2.82 o
   3   9  15        1.74        0.28      1.17 o
   4   9  15        0.71        0.59      2.11 o
   5   9  15       21.38       28.17      1.63 o
   6   9  15        1.49        2.67      0.97 o
   3  10  15        5.36        2.35      1.88 o
   4  10  15       11.34       10.22      2.11 o
   5  10  15        5.94        8.69      2.23 o
 
